# Supplementary material for: 2-[4-Benzyl-5-(2-fur­yl)-4H-1,2,4-triazol-3-ylsulfan­yl]acetamide
Source: Acta Crystallogr Sect E Struct Rep Online. 2008 Jun 13;64(Pt 7):o1259. doi: 10.1107/S1600536808017170 (PMC2961744; doi:10.1107/S1600536808017170)
Supplement: Supplementary file 2 [file e-64-o1259-Isup2.hkl]

#
# h,k,l, Fc-squared, Fo-squared, sigma(Fo-squared) and status flag
#
data_I
_shelx_title ' Compound X'
_shelx_refln_list_code          4
_shelx_F_calc_maximum      133.61
_exptl_crystal_F_000       656.00
_reflns_d_resolution_high  0.7697
 
loop_
 _symmetry_equiv_pos_as_xyz
 'x, y, z'
 '-x, y+1/2, -z+1/2'
 '-x, -y, -z'
 'x, -y-1/2, z-1/2'
 
_cell_length_a    15.9950
_cell_length_b     7.2610
_cell_length_c    13.5980
_cell_angle_alpha  90.000
_cell_angle_beta  105.460
_cell_angle_gamma  90.000
 
_shelx_F_squared_multiplier     1.000
 
loop_
 _refln_index_h
 _refln_index_k
 _refln_index_l
 _refln_F_squared_calc
 _refln_F_squared_meas
 _refln_F_squared_sigma
 _refln_observed_status
   4   0   0       17.65       36.47      3.91 o
   5   0   0     1591.75     1615.68     63.20 o
   6   0   0      583.24      569.71     16.42 o
   7   0   0     1072.40      994.57     38.63 o
   8   0   0      202.67      197.86     12.38 o
   9   0   0      210.19      225.06     10.34 o
  10   0   0       96.63       96.83      7.52 o
  11   0   0     2817.09     2983.12     81.62 o
  12   0   0     1652.06     1739.92     60.67 o
  13   0   0      380.67      386.76     18.78 o
  14   0   0       94.35      108.04     14.71 o
  15   0   0      935.83      968.85     48.80 o
  16   0   0      218.69      233.12     26.84 o
  17   0   0      114.18       59.88     17.74 o
  18   0   0      110.35      102.56     21.69 o
  19   0   0      208.17      246.73     29.43 o
  20   0   0       45.92       70.35     31.10 o
   2   1   0       59.75       62.99     15.19 o
   3   1   0     4271.54     4144.74     97.95 o
   4   1   0     7902.49     7804.81    144.24 o
   5   1   0     9067.40     9136.32    152.28 o
   6   1   0     2566.51     2651.57     47.44 o
   7   1   0        9.53       16.67      3.27 o
   8   1   0       43.46       57.98      9.38 o
   9   1   0      886.62      852.18     18.54 o
  10   1   0      398.76      388.37     15.82 o
  11   1   0      605.88      573.90     15.78 o
  12   1   0        9.39       22.57      5.86 o
  13   1   0      239.40      219.43     10.98 o
  14   1   0      230.29      208.15     24.07 o
  15   1   0      118.15      123.40     14.36 o
  16   1   0      531.87      537.78     26.24 o
  17   1   0       82.56      103.36     13.69 o
  18   1   0        5.89       24.63     32.51 o
  19   1   0        3.64       -7.82     19.23 o
   0   2   0     1332.59     1386.93     35.71 o
   1   2   0       10.69       11.05      1.74 o
   2   2   0        0.58        4.63      1.66 o
   3   2   0     1043.72     1033.56     19.01 o
   4   2   0      839.99      810.15     15.40 o
   5   2   0     1595.00     1700.05     31.82 o
   6   2   0      191.45      176.65     11.21 o
   7   2   0      509.08      496.50     13.81 o
   8   2   0      812.44      798.95     18.35 o
   9   2   0        0.98       -1.90      3.32 o
  10   2   0        1.04        5.76      3.60 o
  11   2   0        1.36       -3.31      4.38 o
  12   2   0       81.88       66.44     11.54 o
  13   2   0      422.96      421.84     15.07 o
  14   2   0       73.76       77.44      8.10 o
  15   2   0      330.27      314.47     15.77 o
  16   2   0      223.98      270.70     25.78 o
  17   2   0        7.90        4.83     19.13 o
  18   2   0       13.25        7.48     13.32 o
  19   2   0       49.35       33.51     23.00 o
   1   3   0     3128.03     2975.41     45.32 o
   2   3   0     1833.85     1847.99     30.77 o
   3   3   0        4.72        7.10      6.57 o
   4   3   0      992.09     1083.43     21.35 o
   5   3   0       98.16      115.72      4.36 o
   6   3   0      352.49      364.12     21.30 o
   7   3   0      100.40       99.55     10.10 o
   8   3   0      182.80      179.55      7.69 o
   9   3   0      178.21      170.87      6.53 o
  10   3   0      132.51      124.45      9.18 o
  11   3   0      242.92      243.67     10.75 o
  12   3   0       19.26        4.31      6.75 o
  13   3   0       67.49       60.52      6.88 o
  14   3   0        4.53       -2.26      5.64 o
  15   3   0       48.11       68.64     12.39 o
  16   3   0       12.89       13.52     10.42 o
  17   3   0      165.46      191.40     26.44 o
  18   3   0      263.85      277.02     38.16 o
   0   4   0      175.66      138.60      6.28 o
   1   4   0      213.53      218.82      6.21 o
   2   4   0       54.90       67.72      2.28 o
   3   4   0      473.32      504.93      9.49 o
   4   4   0      508.11      524.24     10.09 o
   5   4   0     1024.72     1089.41     20.26 o
   6   4   0      156.19      171.34      7.01 o
   7   4   0      161.26      169.45     12.49 o
   8   4   0       55.26       48.44      5.33 o
   9   4   0        6.98        7.45      4.75 o
  10   4   0       10.07        8.28      4.53 o
  11   4   0       17.27       14.40      5.25 o
  12   4   0      605.84      551.89     18.59 o
  13   4   0      111.25       84.69     11.92 o
  15   4   0        0.79       -6.17     15.30 o
  16   4   0        5.25       17.81     19.68 o
  17   4   0       10.86        9.13     19.38 o
  18   4   0       22.87        0.37     28.44 o
   1   5   0       99.14       93.11      2.96 o
   2   5   0     1436.34     1466.82     22.64 o
   3   5   0      740.35      786.40     16.48 o
   4   5   0      815.30      831.36     17.22 o
   5   5   0      988.47      944.76     23.91 o
   6   5   0     1517.29     1536.93     42.04 o
   7   5   0      908.16      904.66     21.48 o
   8   5   0      186.86      190.22      9.36 o
   9   5   0      775.62      806.24     27.24 o
  10   5   0      548.04      553.01     22.50 o
  11   5   0        6.22       -0.37      5.55 o
  12   5   0       72.06       51.88     14.31 o
  13   5   0       46.50       15.33     14.20 o
  14   5   0      125.24      170.33     22.45 o
  15   5   0       29.20       32.86     24.53 o
  16   5   0       18.90       -3.65     18.98 o
   0   6   0     1633.24     1623.49     37.01 o
   1   6   0      284.02      275.82      6.98 o
   2   6   0       77.01       78.94      6.10 o
   3   6   0       41.61       43.70      5.80 o
   4   6   0       18.47       17.86      4.62 o
   5   6   0      346.59      326.17     20.02 o
   6   6   0        0.41       -7.67     10.26 o
   7   6   0      275.85      279.60     18.52 o
   8   6   0       35.27       41.95      3.72 o
   9   6   0        4.87       -1.83      3.32 o
  10   6   0      114.43       98.36     16.28 o
  11   6   0       67.05       81.34     20.34 o
  12   6   0      226.26      222.16     23.92 o
  13   6   0        0.32      -19.31     15.62 o
  14   6   0        8.64       24.86     24.20 o
  15   6   0        0.66      -22.27     17.12 o
   1   7   0      112.17      100.26      4.97 o
   2   7   0       22.95        4.42      3.29 o
   3   7   0       77.19       74.59      6.28 o
   4   7   0      254.47      252.20     12.75 o
   5   7   0      200.53      234.29     12.85 o
   6   7   0       22.73       15.33      8.07 o
   7   7   0        0.50       -9.82      8.72 o
   8   7   0      121.80      136.30     17.42 o
   9   7   0       20.42       10.92      9.86 o
  10   7   0      140.77      143.09     22.86 o
  11   7   0       37.21       10.19     14.27 o
  12   7   0       35.58       42.46     21.65 o
  13   7   0       76.30       68.78     19.97 o
   0   8   0        2.10       -5.07     12.74 o
   1   8   0        5.32        4.02      3.29 o
   2   8   0        0.88        3.29      5.15 o
   3   8   0        1.34        7.26      6.57 o
   4   8   0      179.92      157.12     11.50 o
   5   8   0      148.82      130.57     12.23 o
   6   8   0      127.62      109.64     14.42 o
   7   8   0       26.10        3.29     10.95 o
   8   8   0       43.66       39.76     10.84 o
   9   8   0        7.74       -6.57     11.35 o
  10   8   0       11.73       23.73     19.35 o
   1   9   0       69.66       58.12     20.70 o
   2   9   0      136.55      139.00     22.97 o
   3   9   0       74.90      110.44     24.90 o
   4   9   0        1.49       -3.29     15.73 o
   5   9   0       16.60       24.86     10.66 o
   6   9   0        9.36        2.59      8.40 o
 -20   1   1      149.40      144.55     39.78 o
 -19   1   1       66.89       91.67     18.90 o
 -18   1   1        0.90      -16.72     14.02 o
 -17   1   1       49.04       37.16     16.25 o
 -16   1   1      173.25      180.56     13.95 o
 -15   1   1      249.60      247.35     16.43 o
 -14   1   1        0.30      -14.21      9.47 o
 -13   1   1       17.22       15.51      5.36 o
 -12   1   1      946.87      960.01     23.87 o
 -11   1   1      798.57      803.08     25.24 o
 -10   1   1      744.88      746.79     19.13 o
  -9   1   1       47.50       44.69     10.13 o
  -8   1   1      259.35      224.43      8.76 o
  -7   1   1     1894.36     1893.98     39.65 o
  -6   1   1      150.52      177.77      6.49 o
  -5   1   1    12612.49    12229.45    279.73 o
  -4   1   1    17850.82    17888.59    405.48 o
  -3   1   1       59.12       59.89      5.92 o
  -2   1   1      957.31      901.13     23.19 o
   0   1   1      178.31      178.65     10.24 o
   1   1   1      209.56      218.89     28.24 o
   2   1   1     1044.75      943.81     19.95 o
   3   1   1      417.47      422.36      8.88 o
   4   1   1        6.44        1.69      4.91 o
   5   1   1     3099.75     3029.89     53.83 o
   6   1   1      126.66      116.39      4.80 o
   7   1   1     1246.91     1297.32     25.36 o
   8   1   1      766.82      739.02     16.18 o
   9   1   1       98.63       82.21     11.48 o
  10   1   1      177.16      187.76      7.96 o
  11   1   1      817.72      823.00     20.91 o
  12   1   1      315.60      307.68     13.62 o
  13   1   1      291.60      303.71     12.30 o
  14   1   1       89.39       79.14     21.78 o
  15   1   1      209.61      219.58     15.79 o
  16   1   1        2.00        8.47     14.27 o
  17   1   1       15.16       11.27     11.76 o
  18   1   1        8.81       -1.43     38.02 o
  19   1   1       57.21       31.59     18.03 o
 -19   2   1       25.96        9.82     21.90 o
 -18   2   1       99.58      107.89     26.71 o
 -17   2   1       56.86       80.50     12.31 o
 -16   2   1        6.57       -3.90      7.35 o
 -15   2   1       18.71       15.19      6.35 o
 -14   2   1       34.12       25.72      6.76 o
 -13   2   1      139.19      122.07      8.47 o
 -12   2   1        1.01       -1.22      3.27 o
 -11   2   1        0.15       -0.59      8.38 o
 -10   2   1       93.07       93.86      5.23 o
  -9   2   1     1458.90     1515.87     30.50 o
  -8   2   1      363.74      374.92     10.66 o
  -7   2   1      669.00      651.04     14.13 o
  -6   2   1     4715.32     4914.79     83.84 o
  -5   2   1      553.24      593.36     14.45 o
  -4   2   1      583.65      601.96     17.47 o
  -3   2   1     2298.23     2231.47     38.96 o
  -2   2   1     1552.06     1512.57     36.57 o
  -1   2   1       13.00       21.21      1.42 o
   0   2   1     2553.58     2423.32     41.47 o
   1   2   1     2163.73     2063.21    105.92 o
   2   2   1      421.63      442.49      9.10 o
   3   2   1       81.20       79.73      3.02 o
   4   2   1       88.86       77.60      8.14 o
   5   2   1     1031.61      958.53     18.83 o
   6   2   1     1642.60     1648.85     32.94 o
   7   2   1      622.63      572.45     14.64 o
   8   2   1      906.71     1009.73     21.43 o
   9   2   1       25.86       26.75      4.11 o
  10   2   1        0.75       -0.95      3.94 o
  11   2   1       35.73       40.16      6.30 o
  12   2   1      109.64      127.07     13.27 o
  13   2   1      158.61      163.91      9.96 o
  14   2   1       43.45       37.34      7.50 o
  15   2   1      258.41      230.36     17.35 o
  16   2   1       77.84       76.21     23.73 o
  17   2   1        0.61       23.78     11.80 o
  18   2   1       25.53       25.01     21.23 o
  19   2   1       44.06       36.22     24.13 o
 -19   3   1      142.98      147.22     35.23 o
 -18   3   1        2.42       -4.75     18.98 o
 -17   3   1       34.01       41.95     18.33 o
 -16   3   1      266.35      253.60     18.71 o
 -15   3   1       18.13       12.82      9.00 o
 -14   3   1       13.85       20.88      5.56 o
 -13   3   1       28.57       29.11      5.82 o
 -12   3   1      104.46      116.81      7.52 o
 -11   3   1       23.27       21.32      6.55 o
 -10   3   1       58.77       53.92      4.86 o
  -9   3   1      114.50      121.93      5.34 o
  -8   3   1      403.66      424.30     10.85 o
  -7   3   1       14.99       14.57      3.21 o
  -6   3   1       47.62       42.46      3.25 o
  -5   3   1       64.75       58.20      8.34 o
  -4   3   1      577.11      499.57      9.61 o
  -3   3   1      442.87      517.14     14.32 o
  -2   3   1       13.64        9.83      3.21 o
  -1   3   1     1017.52     1001.88     18.16 o
   0   3   1     5531.31     5427.87     82.34 o
   1   3   1      768.48      709.01     24.46 o
   2   3   1       25.81       44.69      2.82 o
   3   3   1      174.26      177.38      9.28 o
   4   3   1       56.94       51.44      2.89 o
   5   3   1        1.06       12.07      3.67 o
   6   3   1      966.52      995.82     20.05 o
   7   3   1      263.63      248.08      9.02 o
   8   3   1      146.60      118.37      5.56 o
   9   3   1       51.79       47.37      5.26 o
  10   3   1       48.17       50.45      9.25 o
  11   3   1      265.37      249.21     12.79 o
  12   3   1      176.49      174.57      9.55 o
  13   3   1       11.54      -10.18     11.13 o
  14   3   1       22.01       28.19      6.40 o
  15   3   1       67.71       93.83     18.88 o
  16   3   1       15.03       13.70     18.95 o
  17   3   1        8.54       36.21     20.92 o
  18   3   1        7.83      -46.00     30.67 o
 -18   4   1       22.14      -16.39     21.83 o
 -17   4   1       45.31       35.08     19.46 o
 -16   4   1      123.36      118.63     20.81 o
 -15   4   1      187.04      197.80     23.66 o
 -14   4   1      167.74      210.36     21.62 o
 -13   4   1       22.20       19.28      5.92 o
 -12   4   1       68.47       68.37      5.88 o
 -11   4   1      433.42      414.49     13.81 o
 -10   4   1      375.99      380.38     12.18 o
  -9   4   1     1090.22     1056.03     33.56 o
  -8   4   1       12.67       13.93      4.20 o
  -7   4   1     1354.23     1326.52     27.79 o
  -6   4   1      635.91      593.35     17.34 o
  -5   4   1     1325.18     1316.67     21.94 o
  -4   4   1      290.62      279.28      9.07 o
  -3   4   1      421.37      434.97     10.71 o
  -2   4   1       40.00       35.78      3.65 o
  -1   4   1       54.36       70.36      2.88 o
   0   4   1     1391.45     1513.87     28.31 o
   1   4   1      232.07      231.89      9.11 o
   2   4   1        1.44        2.07      2.67 o
   3   4   1      330.32      331.10      9.75 o
   4   4   1     1078.15     1086.54     24.23 o
   5   4   1     1865.15     1776.73     33.65 o
   6   4   1      512.45      504.64     10.51 o
   7   4   1       88.30       76.60      7.01 o
   8   4   1        0.22       -2.88      2.83 o
   9   4   1        0.08       -2.38      3.49 o
  10   4   1      444.71      454.81     31.80 o
  11   4   1       97.12       91.77      6.95 o
  12   4   1       59.82       56.63     15.83 o
  13   4   1        7.68       21.70      9.89 o
  14   4   1      295.76      386.67     30.06 o
  15   4   1       48.99       48.12     19.09 o
  16   4   1       37.03       67.83     19.82 o
  17   4   1       31.47       40.49     20.92 o
 -17   5   1        1.74        5.07     20.77 o
 -16   5   1       18.94       14.16     19.28 o
 -15   5   1        6.80       24.50     23.44 o
 -14   5   1       31.75       26.21     21.14 o
 -13   5   1        0.16        2.59     13.18 o
 -12   5   1      167.73      160.52     19.35 o
 -11   5   1       57.77       42.46      6.24 o
 -10   5   1       68.24       60.41      7.19 o
  -9   5   1       51.87       57.90      4.75 o
  -8   5   1     1040.37     1038.63     46.53 o
  -7   5   1      256.29      235.56      6.42 o
  -6   5   1      371.94      341.29     17.04 o
  -5   5   1     1624.52     1640.86     51.15 o
  -4   5   1      221.60      225.43      8.38 o
  -3   5   1     1552.25     1665.80     37.49 o
  -2   5   1      132.43      123.28      6.79 o
  -1   5   1        2.84        4.42      1.46 o
   0   5   1      289.92      308.50      6.72 o
   1   5   1      108.52      124.56      8.56 o
   2   5   1       43.82       49.98      2.96 o
   3   5   1      399.06      398.90      8.60 o
   4   5   1      198.30      201.05      6.21 o
   5   5   1      167.02      165.20      5.02 o
   6   5   1       12.70       -1.49      9.66 o
   7   5   1       13.56       14.34     12.56 o
   8   5   1      624.00      601.80     21.76 o
   9   5   1      387.73      372.01     13.57 o
  10   5   1       28.25       26.52      4.75 o
  11   5   1        1.59       16.39     12.08 o
  12   5   1       72.08       67.51     16.03 o
  13   5   1        0.15       49.98     21.61 o
  14   5   1       47.94       39.03     17.41 o
  15   5   1       21.29      -12.78     26.61 o
  16   5   1        4.53        0.00      3.65 o
 -15   6   1        0.43       10.92     18.95 o
 -14   6   1      129.50      156.16     30.09 o
 -13   6   1      259.43      288.60     33.78 o
 -12   6   1       41.55       61.37     16.17 o
 -11   6   1       10.93       31.14     13.87 o
 -10   6   1       64.74       70.68     15.41 o
  -9   6   1      134.63      126.66     18.91 o
  -8   6   1        9.69       13.47     13.87 o
  -6   6   1       24.94       21.90      9.13 o
  -5   6   1      742.60      781.18     25.66 o
  -4   6   1       77.88       76.93      7.70 o
  -3   6   1      411.40      399.68     12.24 o
  -2   6   1      828.24      819.21     17.51 o
  -1   6   1     1026.91     1038.23     22.20 o
   0   6   1        0.06       -1.10      1.86 o
   1   6   1     1138.58     1169.24     20.92 o
   2   6   1     1367.72     1398.36     27.18 o
   3   6   1      589.91      576.75     10.90 o
   4   6   1      313.41      310.39      7.47 o
   5   6   1       54.08       58.12      2.92 o
   6   6   1      763.76      740.05     22.88 o
   7   6   1      131.72      112.06     15.77 o
   8   6   1      208.92      210.92     10.01 o
   9   6   1      144.45      149.56     15.88 o
  10   6   1      211.88      237.21     24.72 o
  11   6   1      275.25      325.42     25.53 o
  12   6   1        3.79       -5.44     20.04 o
  13   6   1      109.81       98.72     22.02 o
  14   6   1       62.94       54.69     20.08 o
 -13   7   1       12.49        2.59     17.23 o
 -12   7   1       55.10       39.76     16.87 o
 -11   7   1        1.58      -10.55     19.75 o
 -10   7   1       42.78       42.46     13.43 o
  -9   7   1       45.89       69.73     13.40 o
  -8   7   1      351.68      403.43     29.18 o
  -7   7   1       21.61       28.00      8.10 o
  -6   7   1        0.01       -1.46      6.90 o
  -5   7   1       50.39       76.59     10.70 o
  -4   7   1      192.18      200.51      8.65 o
  -3   7   1       85.75       92.37      6.97 o
  -2   7   1       37.29       28.40      4.09 o
  -1   7   1       95.31       97.59      6.43 o
   0   7   1      109.04      108.44      3.18 o
   1   7   1      457.57      446.03      9.68 o
   2   7   1       54.23       47.06      3.40 o
   3   7   1      967.81      965.29     33.27 o
   4   7   1        8.70       -4.42      8.03 o
   5   7   1      135.65      118.23     10.41 o
   6   7   1       12.92       -7.26      8.03 o
   7   7   1       23.39       43.70     14.16 o
   8   7   1       44.30       80.97     16.17 o
  10   7   1       26.99       10.55     12.41 o
  11   7   1       12.89       16.72     19.38 o
  12   7   1      162.59      113.70     19.57 o
  13   7   1       88.30      101.79     28.92 o
 -10   8   1      123.03      110.45     16.87 o
  -9   8   1       25.35       21.21     11.61 o
  -8   8   1        5.14       14.89      9.13 o
  -7   8   1       77.32      109.64     13.22 o
  -6   8   1      144.64      147.69     12.09 o
  -5   8   1       46.67       41.22      8.10 o
  -4   8   1       16.00       11.68      7.70 o
  -3   8   1       96.73       86.24      9.93 o
  -2   8   1       52.49       53.01      5.84 o
  -1   8   1       53.93       54.69      6.21 o
   0   8   1       17.45       17.52      9.93 o
   1   8   1      100.31       92.74      6.24 o
   2   8   1       39.02       45.23      6.68 o
   3   8   1        3.24       -5.07      6.21 o
   4   8   1        2.77       13.18      7.63 o
   5   8   1       36.12       21.54      8.69 o
   6   8   1        0.43       -5.07      7.67 o
   7   8   1        4.34       14.89     11.35 o
   8   8   1       39.26       64.40     17.78 o
   9   8   1      125.05       96.10     16.87 o
  10   8   1      596.63      582.74     41.54 o
  -6   9   1       22.10       23.00     12.45 o
  -5   9   1       10.11       15.33     16.76 o
  -4   9   1        3.67        7.99      7.67 o
  -3   9   1        5.30      -22.27     21.10 o
  -2   9   1        1.25       -2.59     14.68 o
  -1   9   1      323.30      337.95     22.50 o
   0   9   1      253.33      297.10     30.31 o
   1   9   1      107.62      114.10     23.66 o
   2   9   1        0.00       15.62     15.26 o
   3   9   1        0.02      -30.26     21.87 o
   4   9   1       14.80       28.40     23.44 o
 -20   0   2       61.40       60.46     21.98 o
 -19   0   2       41.24       66.55     20.88 o
 -18   0   2       77.01       72.29     20.81 o
 -17   0   2        4.13       23.73     15.62 o
 -16   0   2     1447.74     1470.49     71.88 o
 -15   0   2      337.11      340.84     27.50 o
 -14   0   2      391.74      411.20     19.36 o
 -13   0   2      842.45      834.64     29.83 o
 -12   0   2     1434.84     1458.17     46.74 o
 -11   0   2      255.10      280.91     13.44 o
 -10   0   2      128.36      128.83      8.69 o
  -9   0   2       22.13       12.78      5.04 o
  -8   0   2     1149.28     1358.33     33.83 o
  -7   0   2       75.23       69.41      5.11 o
  -6   0   2      118.44      105.33      7.05 o
  -5   0   2       34.46       26.21      5.08 o
  -4   0   2     1064.97      984.65     26.46 o
  -3   0   2     3355.72     3479.33     84.23 o
   2   0   2    12732.87    12861.07    291.64 o
   3   0   2     1023.24     1023.05     28.17 o
   4   0   2      397.64      393.20     12.14 o
   5   0   2     1984.02     1850.49     47.85 o
   6   0   2        2.44       -1.46      4.38 o
   7   0   2        8.54       23.00      5.15 o
   8   0   2      422.98      395.23     23.57 o
   9   0   2       31.52       31.76      6.68 o
  10   0   2       77.19       88.03      8.62 o
  11   0   2      245.62      249.77     14.50 o
  12   0   2      175.66      176.89     16.76 o
  13   0   2     1621.89     1710.63     69.64 o
  14   0   2       40.00       45.23     15.66 o
  15   0   2      168.21      176.88     22.86 o
  16   0   2       49.22       40.49     16.54 o
  17   0   2        1.39       -2.88     15.59 o
  18   0   2      171.44      122.39     24.94 o
  19   0   2      535.53      641.29     53.26 o
 -20   1   2        3.05       -5.52     27.53 o
 -19   1   2        1.02       23.06     15.20 o
 -18   1   2        0.81        7.28     13.48 o
 -17   1   2        8.99       15.51     31.05 o
 -16   1   2      100.23      114.50     14.66 o
 -15   1   2        1.20        2.59      6.83 o
 -14   1   2      407.07      411.96     21.92 o
 -13   1   2      487.79      502.33     15.44 o
 -12   1   2        0.18       -2.57      3.61 o
 -11   1   2      415.91      432.53     20.68 o
 -10   1   2       86.81       98.05      5.48 o
  -9   1   2       52.24       46.92      3.88 o
  -8   1   2        9.25        7.52      3.81 o
  -7   1   2      353.98      346.00      9.73 o
  -6   1   2      199.58      193.87      6.65 o
  -5   1   2      135.37      120.66      4.00 o
  -2   1   2        6.67       14.75      8.05 o
  -1   1   2     4171.74     3841.98    104.42 o
   1   1   2     3839.01     3940.71     78.91 o
   2   1   2       34.54       56.01      5.75 o
   3   1   2     1663.33     1607.52     29.88 o
   4   1   2       18.98       27.16      3.85 o
   5   1   2      294.32      300.98     11.62 o
   6   1   2      975.18      986.35     19.56 o
   7   1   2      573.02      614.77     13.73 o
   8   1   2      509.01      532.75     13.56 o
   9   1   2      423.12      428.60     11.72 o
  10   1   2      221.08      219.54      8.54 o
  11   1   2      108.76      102.56     11.72 o
  12   1   2       11.85       22.63      7.08 o
  13   1   2      293.47      306.12     13.16 o
  14   1   2      453.70      523.97     25.04 o
  15   1   2       68.36       59.32     11.71 o
  16   1   2        0.01       10.25     15.42 o
  17   1   2      122.54      109.00     15.77 o
  18   1   2       73.18       76.82     41.57 o
  19   1   2        6.30        5.94     14.59 o
 -20   2   2      215.15      226.17     28.74 o
 -19   2   2       21.36        3.65     21.54 o
 -18   2   2       26.76       18.90     17.34 o
 -17   2   2        7.66       13.68     11.68 o
 -16   2   2       42.66       41.29      7.97 o
 -15   2   2      181.66      165.94     11.10 o
 -14   2   2       90.64      100.91     11.23 o
 -13   2   2      313.42      285.50     12.49 o
 -12   2   2       70.95       61.75      8.38 o
 -11   2   2      358.85      351.53     11.10 o
 -10   2   2       93.41       91.95     13.75 o
  -9   2   2     5797.90     6137.13    104.36 o
  -8   2   2     3921.37     3909.27     67.89 o
  -7   2   2     1004.96     1127.25     21.74 o
  -6   2   2        0.42        1.67      2.29 o
  -5   2   2       53.39       58.52      8.05 o
  -4   2   2     1375.08     1371.25     25.54 o
  -3   2   2     3201.92     3087.41     47.58 o
  -2   2   2       24.45       32.81      2.45 o
  -1   2   2      941.09      885.03     13.44 o
   0   2   2      223.60      239.77      5.33 o
   1   2   2     1303.67     1231.59     20.66 o
   2   2   2     2178.63     2189.44     39.97 o
   3   2   2     1839.00     1768.01     32.99 o
   4   2   2      536.38      474.38     10.60 o
   5   2   2       30.42       16.61      4.16 o
   6   2   2       28.89       23.39      5.15 o
   7   2   2     1242.32     1271.35     25.55 o
   8   2   2      834.86      802.10     17.99 o
   9   2   2      553.24      501.77     19.24 o
  10   2   2      553.91      535.91     16.28 o
  11   2   2      370.62      372.08     16.88 o
  12   2   2      115.82       99.54      8.05 o
  13   2   2      176.89      180.11     10.43 o
  14   2   2      115.60      126.64     11.68 o
  15   2   2        7.89       22.52     11.01 o
  16   2   2      748.35      753.76     35.42 o
  17   2   2      184.04      169.52     24.21 o
  18   2   2        0.17       -0.40     15.96 o
 -19   3   2        9.18      -28.00     20.85 o
 -18   3   2       42.58       42.46     19.68 o
 -17   3   2       21.89       50.23     18.14 o
 -16   3   2       79.23       47.96     17.47 o
 -15   3   2      120.53      105.57     12.25 o
 -14   3   2      335.48      316.90     12.84 o
 -13   3   2      689.76      728.32     25.69 o
 -12   3   2       71.04       58.35      6.88 o
 -11   3   2      751.00      773.24     21.42 o
 -10   3   2      106.40      111.88      5.41 o
  -9   3   2       29.21       19.34      3.49 o
  -8   3   2       94.91      104.76     13.47 o
  -7   3   2      601.86      654.90     12.68 o
  -6   3   2       27.78       23.22      4.40 o
  -5   3   2      117.76      152.75      4.09 o
  -4   3   2     1031.95     1070.21     36.11 o
  -3   3   2       79.59       95.89      4.21 o
  -2   3   2      578.76      577.78     12.87 o
  -1   3   2       15.33        5.01      1.44 o
   0   3   2     1634.73     1708.63     28.14 o
   1   3   2     3098.33     3053.95     47.37 o
   2   3   2     4022.36     4022.93     62.65 o
   3   3   2      983.42      927.20     16.22 o
   4   3   2      705.77      703.47     14.69 o
   5   3   2        0.45        0.32      3.08 o
   6   3   2      676.74      703.18     18.27 o
   7   3   2      234.33      218.53      7.19 o
   8   3   2      304.92      363.33     11.31 o
   9   3   2        1.87       -6.35      4.23 o
  10   3   2       56.73       65.92      7.36 o
  11   3   2      210.47      232.46     24.30 o
  12   3   2      482.29      449.93     15.57 o
  13   3   2      132.53      142.80     14.93 o
  14   3   2       84.19       74.64     26.96 o
  15   3   2       30.14       70.04     15.19 o
  16   3   2       10.29       14.52     13.32 o
  17   3   2      222.57      216.50     29.80 o
  18   3   2      408.25      411.91     46.53 o
 -18   4   2       80.92       65.02     22.49 o
 -17   4   2       13.19       24.86     19.82 o
 -16   4   2       30.77        8.43     16.87 o
 -15   4   2        0.01        0.00      3.65 o
 -14   4   2      130.64      133.20     18.07 o
 -13   4   2       19.49       22.60      5.13 o
 -12   4   2      297.43      280.69     11.06 o
 -11   4   2      601.12      637.55     23.99 o
 -10   4   2      754.43      735.13     19.36 o
  -9   4   2      569.07      539.64     20.41 o
  -8   4   2       73.91       77.26      5.04 o
  -7   4   2     1103.38     1135.27     21.40 o
  -6   4   2      166.04      181.83      5.28 o
  -5   4   2      729.43      756.88     31.30 o
  -4   4   2       46.50       39.29      5.10 o
  -3   4   2        1.30        2.15      4.34 o
  -2   4   2       21.41       17.52      3.36 o
  -1   4   2        4.57        6.94      1.83 o
   0   4   2      332.99      320.00     10.01 o
   1   4   2      608.36      573.25     15.04 o
   2   4   2      695.10      755.31     13.88 o
   3   4   2       33.71       42.29      4.16 o
   4   4   2       97.48       88.63      3.78 o
   5   4   2     1127.86     1131.59     20.70 o
   6   4   2       52.16       55.05      5.77 o
   7   4   2      377.05      349.22     11.68 o
   8   4   2      162.87      150.67     10.43 o
   9   4   2       15.08        9.18      4.35 o
  10   4   2       49.57       55.86      5.68 o
  11   4   2       30.97       34.08      8.45 o
  12   4   2        4.03        0.18      6.27 o
  13   4   2       16.26       28.33     10.32 o
  14   4   2      127.40      154.26     22.78 o
  15   4   2       65.60       87.66     27.20 o
  16   4   2       22.09       37.86     19.75 o
  17   4   2        0.10      -17.81     21.47 o
 -17   5   2       32.61       74.26     23.36 o
 -16   5   2      202.18      208.68     27.06 o
 -15   5   2       12.66       35.08     25.59 o
 -14   5   2       64.19       60.17     22.23 o
 -13   5   2       52.43       62.87     20.92 o
 -12   5   2        2.03      -17.19     19.02 o
 -11   5   2      125.42       -6.63      4.42 o
 -10   5   2      559.91      539.05     20.06 o
  -9   5   2     1295.09     1290.08     29.22 o
  -8   5   2       62.16       57.07      3.55 o
  -7   5   2       54.04       46.61     13.29 o
  -6   5   2      651.89      665.62     19.65 o
  -5   5   2      341.51      324.22     13.64 o
  -4   5   2      538.65      517.47     17.39 o
  -3   5   2       16.52       17.82      4.05 o
  -2   5   2      152.96      140.37      6.35 o
  -1   5   2      446.66      417.55     10.92 o
   0   5   2       87.01       98.39      6.86 o
   1   5   2        7.95       14.00      2.21 o
   2   5   2      901.96      915.98     16.95 o
   3   5   2       70.56       70.92      4.36 o
   4   5   2      184.73      202.49      9.51 o
   5   5   2      486.96      480.76     11.86 o
   6   5   2     1091.98     1117.19     27.62 o
   7   5   2      122.93      108.41      5.89 o
   8   5   2      385.02      377.13     15.71 o
   9   5   2       46.39       38.46      4.77 o
  10   5   2      362.64      348.33     13.16 o
  11   5   2       18.34       14.16     12.81 o
  12   5   2      278.61      242.56     23.23 o
  13   5   2      169.15      127.98     19.90 o
  14   5   2       40.08       35.08     17.20 o
  15   5   2        6.02       31.14     21.10 o
  16   5   2       14.85      -24.09     19.71 o
 -15   6   2        0.97      -11.68     16.87 o
 -13   6   2       12.21       26.61     23.07 o
 -12   6   2        1.16        9.13     20.08 o
 -11   6   2       46.99       75.57     19.60 o
 -10   6   2       73.07       74.59     17.82 o
  -9   6   2       68.38       96.09     18.36 o
  -8   6   2      617.37      647.31     33.07 o
  -7   6   2       38.59       59.00     13.80 o
  -6   6   2      122.03      119.03     11.68 o
  -5   6   2       57.08       66.56      7.78 o
  -4   6   2      254.53      252.21     10.34 o
  -3   6   2       19.73       16.10      3.98 o
  -2   6   2       17.55       16.10      3.98 o
  -1   6   2       49.02       61.37      4.78 o
   0   6   2        5.92        5.80      1.83 o
   1   6   2      244.16      250.97      7.89 o
   2   6   2        0.23       -3.13      6.17 o
   3   6   2      434.26      407.09     10.28 o
   4   6   2     1214.35     1211.46     34.34 o
   5   6   2      248.87      267.58     10.63 o
   6   6   2       10.26       -4.24      3.08 o
   7   6   2        1.00       -5.42      3.61 o
   8   6   2      133.00       99.86      6.50 o
   9   6   2        0.67       14.89     11.65 o
  10   6   2        0.15       -4.42     12.85 o
  11   6   2       18.76       31.76     19.82 o
  12   6   2       42.44       26.61     15.37 o
  13   6   2      106.24       69.08     24.79 o
  14   6   2       30.52       53.56     19.31 o
 -13   7   2       83.52       79.96     20.15 o
 -12   7   2       64.30       29.86     16.50 o
 -11   7   2      129.90      149.55     20.08 o
 -10   7   2      163.43      105.30     17.27 o
  -9   7   2      271.09      296.46     23.70 o
  -8   7   2       33.86       52.17     15.44 o
  -7   7   2       34.40       63.49     14.31 o
  -6   7   2      299.95      318.61     15.70 o
  -5   7   2      237.78      225.61     13.22 o
  -4   7   2      517.12      521.68     16.59 o
  -3   7   2      527.29      523.45     13.99 o
  -2   7   2      582.91      635.66     16.37 o
  -1   7   2      323.49      304.45     10.01 o
   0   7   2       82.83       62.87      6.06 o
   1   7   2       64.08       61.96      3.32 o
   2   7   2       20.66       18.98      2.48 o
   3   7   2      116.66      118.23      4.56 o
   4   7   2       97.82       89.45      5.07 o
   5   7   2      242.27      243.76     10.15 o
   6   7   2      659.48      705.95     24.37 o
   7   7   2        8.27        6.57      4.42 o
   8   7   2      185.88      196.19     21.40 o
   9   7   2      154.21      210.90     23.88 o
  10   7   2      202.59      167.86     24.25 o
  11   7   2       14.81        7.67     13.54 o
  12   7   2        8.25       -1.46     15.99 o
 -10   8   2        1.39       -9.82     13.54 o
  -9   8   2        0.21       -9.46      9.53 o
  -8   8   2       70.71       58.12     11.06 o
  -7   8   2       23.93       44.21     11.94 o
  -6   8   2        2.79       -4.02      7.67 o
  -5   8   2      341.20      408.82     30.13 o
  -4   8   2      238.04      259.49     15.99 o
  -3   8   2       59.80       60.46     14.86 o
  -2   8   2       27.94       14.60      6.28 o
  -1   8   2      315.71      311.12     12.82 o
   0   8   2       22.33       19.31      5.04 o
   1   8   2        0.63        2.15      3.25 o
   2   8   2        2.31        7.99      4.75 o
   3   8   2       81.76       79.63      9.20 o
   4   8   2      131.79      138.56     11.68 o
   5   8   2        9.52       -0.73      6.61 o
   6   8   2       37.00       51.33     10.66 o
   7   8   2        6.19       -0.37      8.14 o
   8   8   2      205.84      192.98     23.88 o
   9   8   2      218.66      227.31     27.64 o
  -6   9   2        6.27        1.46     12.74 o
  -5   9   2       54.26       30.27     10.30 o
  -4   9   2       27.44       32.20      8.69 o
  -3   9   2       27.67       24.09      8.43 o
  -2   9   2       12.34        6.57     15.66 o
  -1   9   2       37.46       40.23     14.53 o
   0   9   2       81.49       99.09     20.15 o
   1   9   2        0.68       32.20     22.34 o
   2   9   2      199.88      196.19     24.61 o
   3   9   2       83.66       86.24     19.53 o
 -20   1   3       51.69       57.45     16.99 o
 -19   1   3      188.78      234.86     28.12 o
 -18   1   3       60.80       83.49     33.41 o
 -17   1   3        4.21       -0.85     11.65 o
 -16   1   3      193.45      184.39     12.02 o
 -15   1   3      162.66      160.22     11.06 o
 -14   1   3       29.58       26.37      5.83 o
 -13   1   3      272.86      259.62     20.00 o
 -12   1   3      197.79      210.53     12.22 o
 -11   1   3      140.37      144.98      6.17 o
 -10   1   3     1058.07     1062.83     21.59 o
  -9   1   3      103.22      120.00     10.72 o
  -8   1   3      407.67      372.81      9.39 o
  -7   1   3     1834.44     1864.28     33.91 o
  -6   1   3      917.54      931.50     18.17 o
  -5   1   3       88.68       82.61      3.90 o
  -4   1   3     6863.12     6633.47    128.35 o
  -3   1   3    10118.07     9934.89    161.76 o
  -2   1   3       12.08       11.17      1.64 o
  -1   1   3     1038.89      973.71     15.48 o
   0   1   3        2.61       10.94      6.90 o
   1   1   3    12052.61    11896.86    192.06 o
   2   1   3      196.13      166.01      4.93 o
   3   1   3       11.67        4.37      2.57 o
   4   1   3      413.68      376.24      8.90 o
   5   1   3       17.00       10.90      3.22 o
   6   1   3      446.53      463.05     12.32 o
   7   1   3      419.27      390.67     10.41 o
   8   1   3     2780.46     2812.59     53.12 o
   9   1   3     1886.06     1947.11     57.38 o
  10   1   3       10.85       12.39      4.37 o
  11   1   3      574.73      586.82     18.68 o
  12   1   3     1116.48     1134.70     30.64 o
  13   1   3       56.10       53.72     10.39 o
  14   1   3      202.42      213.87     16.78 o
  15   1   3       45.87       43.06     11.61 o
  16   1   3      412.24      407.26     26.71 o
  17   1   3        5.81       15.31     13.51 o
  18   1   3       32.72       61.08     20.59 o
 -19   2   3       23.16        9.13     20.41 o
 -18   2   3       63.54       69.09     13.61 o
 -17   2   3       56.49       89.25     12.61 o
 -16   2   3       13.80       -8.58      7.37 o
 -15   2   3        1.57        1.34     10.73 o
 -14   2   3        0.40       -3.39      5.19 o
 -13   2   3        6.58       10.99      4.98 o
 -12   2   3       98.86       97.60      8.29 o
 -11   2   3      151.91      146.77      9.97 o
 -10   2   3       20.31       21.54      3.73 o
  -9   2   3      293.31      242.25      7.77 o
  -8   2   3     6272.08     6424.35    112.32 o
  -7   2   3      679.01      725.33     15.24 o
  -6   2   3      810.10      798.49     15.66 o
  -5   2   3      129.87      151.08      6.59 o
  -4   2   3     1485.05     1515.10     25.19 o
  -3   2   3      872.41      831.15     13.64 o
  -2   2   3     2290.63     2135.26     32.01 o
  -1   2   3        0.61        2.39      1.65 o
   0   2   3     2075.99     2007.35     32.61 o
   1   2   3       33.64       33.95      2.25 o
   2   2   3     4705.37     4645.80     79.73 o
   3   2   3      555.84      608.09     13.00 o
   4   2   3      720.94      741.28     37.04 o
   5   2   3      793.60      821.97     17.06 o
   6   2   3      359.18      384.99     10.08 o
   7   2   3     1181.33     1212.88     26.33 o
   8   2   3      168.92      178.20      7.18 o
   9   2   3       20.13       13.44      6.21 o
  10   2   3       68.52       84.43      7.23 o
  11   2   3      190.82      202.15     22.73 o
  12   2   3        0.96       -2.76     17.89 o
  13   2   3     1586.90     1639.84     43.17 o
  14   2   3       27.64       56.23     27.71 o
  15   2   3      143.57      129.92     24.34 o
  16   2   3       61.43       47.29     13.46 o
  17   2   3       18.26       27.61     12.72 o
  18   2   3        7.49       40.23     21.10 o
 -19   3   3       14.37        6.94     20.44 o
 -18   3   3      185.54      241.94     29.72 o
 -16   3   3      608.21      625.19     40.52 o
 -15   3   3      242.37      235.84     16.89 o
 -14   3   3       24.73       30.78      6.97 o
 -13   3   3        6.30       -0.73      5.51 o
 -12   3   3      585.97      579.40     17.91 o
 -11   3   3      158.90      168.41     15.52 o
 -10   3   3        5.58        2.60      4.27 o
  -9   3   3       21.25       15.33      3.38 o
  -8   3   3        9.47       11.12      3.30 o
  -7   3   3       47.55       43.41      8.76 o
  -6   3   3       56.57       83.27      4.01 o
  -5   3   3     1594.50     1643.72     56.04 o
  -4   3   3      344.11      333.45      7.42 o
  -3   3   3       50.55       44.66      1.62 o
  -2   3   3      304.17      333.56      6.17 o
  -1   3   3      642.08      687.34     25.36 o
   0   3   3     2614.77     2629.05     78.97 o
   1   3   3      191.00      165.72      6.15 o
   2   3   3        7.13        3.41      2.54 o
   3   3   3     1495.09     1491.31     25.21 o
   4   3   3     1656.78     1628.64     30.54 o
   5   3   3       42.50       34.81      3.18 o
   6   3   3       17.85       14.16      3.53 o
   7   3   3       58.75       73.41      6.54 o
   8   3   3       43.08       67.11      4.89 o
   9   3   3      181.66      176.53     32.85 o
  10   3   3       42.13       45.67      6.12 o
  11   3   3        6.16        8.33      5.82 o
  12   3   3       73.56       71.48     10.51 o
  13   3   3      224.83      218.63     13.25 o
  14   3   3        0.03      -15.76     11.21 o
  15   3   3      252.97      232.42     19.22 o
  16   3   3        0.95       -9.46     19.64 o
  17   3   3        8.20      -17.19     18.69 o
 -18   4   3       15.09       19.31     21.17 o
 -17   4   3      151.42      138.56     24.28 o
 -16   4   3        0.61       13.47     15.70 o
 -15   4   3        9.42      -12.08     16.46 o
 -13   4   3      236.82      227.22     11.47 o
 -12   4   3       50.99       55.48      5.04 o
 -11   4   3      443.26      449.41     13.78 o
 -10   4   3      393.37      387.10     10.88 o
  -9   4   3      784.49      812.30     22.76 o
  -8   4   3      686.56      692.31     14.17 o
  -7   4   3       86.21       87.10      3.06 o
  -6   4   3     1475.33     1566.54     36.67 o
  -5   4   3      900.89      897.99     28.49 o
  -4   4   3      167.32      155.72      6.68 o
  -3   4   3      288.96      326.90      8.29 o
  -2   4   3     2606.49     2664.93     49.46 o
  -1   4   3     1053.74      983.89     15.98 o
   0   4   3      255.41      290.64      7.16 o
   1   4   3      273.89      255.67      6.17 o
   2   4   3      209.15      202.97      5.49 o
   3   4   3      707.07      640.38     12.54 o
   4   4   3       11.08        7.79      3.50 o
   5   4   3      886.62      899.46     16.80 o
   6   4   3      373.94      374.73      9.59 o
   7   4   3      139.66      132.16      6.86 o
   8   4   3       16.24        8.62      5.23 o
   9   4   3      265.72      237.81     13.32 o
  10   4   3      600.36      582.00     24.75 o
  11   4   3        0.97        4.84     13.32 o
  12   4   3       10.49        8.24      8.15 o
  13   4   3      196.01      240.18     17.57 o
  14   4   3      455.47      478.87     37.62 o
  15   4   3      139.28       97.60     30.20 o
  16   4   3       31.45       41.95     20.81 o
 -17   5   3        6.27        9.46     28.44 o
 -16   5   3       49.38        6.94     27.02 o
 -14   5   3        0.18       13.47     15.30 o
 -13   5   3       65.09       65.02     15.41 o
 -12   5   3      112.59      134.51     17.74 o
 -11   5   3       20.12       17.52      4.02 o
 -10   5   3      109.15       95.59     16.54 o
  -9   5   3       93.51       93.24      7.63 o
  -8   5   3        2.97       -1.10      8.80 o
  -7   5   3        1.10        4.75     11.32 o
  -6   5   3       16.84       19.31     11.24 o
  -5   5   3      459.17      450.96     17.06 o
  -4   5   3       53.10       57.54      4.64 o
  -3   5   3      567.24      554.67     14.40 o
  -2   5   3       97.87      110.05      5.62 o
  -1   5   3        2.38        3.65      1.83 o
   0   5   3       16.77       12.20      1.98 o
   1   5   3      786.57      819.78     15.20 o
   2   5   3      134.63      149.77      5.58 o
   3   5   3       14.51       12.86      2.80 o
   4   5   3       14.29       14.06      3.49 o
   5   5   3       76.81       70.62      4.53 o
   6   5   3        1.45        4.93      6.01 o
   7   5   3      122.23      133.24     24.12 o
   8   5   3       55.63       51.34      5.71 o
   9   5   3      140.67      121.73      7.96 o
  10   5   3       60.69       45.40     12.05 o
  11   5   3        4.91       18.33     14.24 o
  12   5   3       13.69       -4.75     20.04 o
  13   5   3       63.43       87.29     17.85 o
  14   5   3       73.74       67.83     26.76 o
  15   5   3        8.91       12.38     18.95 o
 -16   6   3       14.11       12.08     17.92 o
 -15   6   3       26.21       29.64     18.73 o
 -14   6   3      225.25      224.46     25.78 o
 -13   6   3      263.27      252.19     26.69 o
 -12   6   3      184.41      192.47     21.73 o
 -11   6   3       41.78       36.22     13.80 o
 -10   6   3      187.55      201.05     18.44 o
  -9   6   3        6.94       13.47     10.95 o
  -8   6   3      144.12      194.03     19.68 o
  -6   6   3       47.50       44.47      6.13 o
  -5   6   3      205.97      197.27      9.68 o
  -4   6   3        5.77        4.02      4.38 o
  -3   6   3       20.51       24.50      4.71 o
  -2   6   3       20.23       19.31      4.38 o
  -1   6   3      720.22      727.64     17.54 o
   0   6   3      176.91      176.88      5.59 o
   1   6   3     1499.29     1565.57     93.68 o
   2   6   3     1555.67     1580.34     37.75 o
   3   6   3        3.17        1.61      2.94 o
   4   6   3      136.88      136.30      8.91 o
   5   6   3        0.78       -3.41      4.63 o
   6   6   3      547.37      551.07     16.27 o
   7   6   3       49.05       56.95      6.35 o
   8   6   3       12.68       11.32     10.29 o
   9   6   3        0.38       18.65     12.05 o
  10   6   3       40.36       42.46     14.20 o
  11   6   3      381.41      418.92     34.40 o
  12   6   3        1.02        0.37     15.51 o
  13   6   3       72.38       95.69     25.81 o
  14   6   3       49.41       80.32     21.58 o
 -13   7   3        8.24       -1.83     17.56 o
 -12   7   3       60.13       25.63     14.90 o
 -11   7   3       21.69       10.92     13.51 o
 -10   7   3        5.52        1.46     11.65 o
  -9   7   3      115.66      127.53     12.09 o
  -8   7   3       68.07       77.91      9.46 o
  -7   7   3       15.43       13.87      7.96 o
  -6   7   3       67.48       72.62     11.39 o
  -5   7   3        3.34        1.83      8.10 o
  -4   7   3      224.57      241.96     13.07 o
  -3   7   3       96.98       95.69      6.35 o
  -2   7   3      112.79      115.30      6.57 o
  -1   7   3       83.51       94.23      6.32 o
   0   7   3      156.40      175.34      7.59 o
   1   7   3       75.78       69.40      3.18 o
   2   7   3      168.61      155.70      7.16 o
   3   7   3        8.91        1.10      4.02 o
   4   7   3      358.77      377.03     13.37 o
   5   7   3       34.85       31.32      5.15 o
   6   7   3      216.19      204.86      9.86 o
   7   7   3       63.71       41.69     14.57 o
   8   7   3       11.14       34.39     16.35 o
   9   7   3       14.59       33.29     12.12 o
  10   7   3        4.53        9.82     13.87 o
  11   7   3      149.15      169.82     22.42 o
  12   7   3       35.89       84.48     25.63 o
 -10   8   3       25.79       20.85     12.05 o
  -9   8   3       28.37       16.39     10.99 o
  -8   8   3       40.55       28.40     13.43 o
  -7   8   3      165.06      149.56     15.88 o
  -6   8   3      317.78      355.78     28.12 o
  -5   8   3      201.27      221.03     14.79 o
  -4   8   3      379.84      419.73     20.34 o
  -3   8   3      107.03      112.85      8.95 o
  -2   8   3      451.36      510.32     24.18 o
  -1   8   3       47.99       57.24      7.23 o
   0   8   3       32.62       18.98      6.17 o
   1   8   3        1.45        7.99      5.51 o
   2   8   3        3.76        7.26      4.75 o
   3   8   3       20.18       15.62      3.61 o
   4   8   3       32.32       24.09      8.43 o
   5   8   3       57.67       56.11     10.59 o
   6   8   3       15.78        7.99      9.09 o
   7   8   3       12.76       24.86     10.66 o
   8   8   3        2.40       -4.42     16.87 o
   9   8   3       98.70      120.30     18.44 o
  -5   9   3      136.74      166.35     24.17 o
  -4   9   3        0.04       -0.37      9.97 o
  -3   9   3      176.86      175.85     12.16 o
  -2   9   3        0.10        4.02      6.61 o
  -1   9   3       62.71       55.53     22.78 o
   0   9   3      137.36      134.98     21.76 o
   1   9   3       87.09       62.87     18.47 o
   2   9   3       18.03        1.10     23.80 o
 -20   0   4       23.00       22.27     20.01 o
 -19   0   4       21.23       51.33     18.62 o
 -18   0   4       68.95       53.27     17.56 o
 -17   0   4       14.39       14.16     15.26 o
 -16   0   4        2.59       22.63     20.37 o
 -15   0   4      170.48      160.52     16.94 o
 -14   0   4     1866.50     1873.34     59.64 o
 -13   0   4       65.76       70.35     10.92 o
 -12   0   4      789.91      752.80     26.25 o
 -11   0   4     1137.08     1115.34     33.22 o
 -10   0   4      128.56      118.24      7.89 o
  -9   0   4        2.07        2.59      4.42 o
  -8   0   4       21.81       34.39      5.84 o
  -7   0   4     2411.15     2596.52     64.46 o
  -6   0   4      977.31     1037.17     27.13 o
  -5   0   4        8.47        8.00      6.17 o
  -4   0   4    12990.87    13080.05    295.38 o
  -3   0   4     3597.65     3252.95     79.03 o
  -2   0   4      193.58      208.81      8.29 o
  -1   0   4      961.30     1040.93     27.17 o
   0   0   4      221.52      208.83      8.84 o
   1   0   4      417.85      355.51     12.25 o
   2   0   4     2175.42     2101.77     56.30 o
   3   0   4     2085.00     2078.47     55.94 o
   4   0   4     4677.55     4737.63    113.87 o
   5   0   4     1977.20     2145.59     60.33 o
   6   0   4     1040.94     1114.39     30.67 o
   7   0   4     5071.92     5403.15    132.73 o
   8   0   4     2428.34     2485.60     66.84 o
   9   0   4      142.31      178.41     11.25 o
  10   0   4        0.81       -2.15      6.90 o
  11   0   4        3.63       10.55     11.28 o
  12   0   4      159.22      156.65     15.77 o
  13   0   4      259.21      248.55     22.90 o
  14   0   4        2.31        4.42     13.91 o
  15   0   4        6.74       58.41     23.66 o
  16   0   4      102.96      112.45     22.71 o
  17   0   4       20.68       36.21     20.92 o
  18   0   4      114.96      119.02     34.61 o
 -20   1   4       66.94       48.83     27.86 o
 -19   1   4        9.31        6.43     19.55 o
 -18   1   4       23.32       18.30     13.46 o
 -17   1   4       14.58       16.87     12.36 o
 -16   1   4       32.98       24.10      8.05 o
 -15   1   4       24.70       27.63      7.54 o
 -14   1   4       73.39       70.27     11.17 o
 -13   1   4       23.29       17.62      6.59 o
 -12   1   4      517.14      518.39     24.39 o
 -11   1   4        8.22        6.94      3.97 o
 -10   1   4        0.16       -1.66      4.54 o
  -9   1   4      142.16      147.15     10.43 o
  -8   1   4        0.52       -1.44      5.48 o
  -7   1   4     3616.77     3683.06     63.42 o
  -6   1   4        3.83        3.29      3.83 o
  -5   1   4       15.73       16.63      3.02 o
  -4   1   4      255.18      255.14      6.61 o
  -3   1   4     1971.48     1931.02     48.35 o
  -2   1   4      102.64      106.02      3.75 o
  -1   1   4       49.93       46.30      6.19 o
   0   1   4      732.04      684.66     14.16 o
   1   1   4      488.40      505.83     14.61 o
   2   1   4      734.53      789.25     15.58 o
   3   1   4      563.89      579.55     12.04 o
   4   1   4      529.52      551.77     12.07 o
   5   1   4      787.17      757.49     14.90 o
   6   1   4      191.82      222.00      7.04 o
   7   1   4        7.04        6.54      3.58 o
   8   1   4      265.38      255.09     11.89 o
   9   1   4       41.60       28.89      4.76 o
  10   1   4      196.68      217.18     13.95 o
  11   1   4       98.44      110.81      9.16 o
  12   1   4       87.38       89.99     11.89 o
  13   1   4      163.51      193.22     15.92 o
  14   1   4      499.35      519.73     42.14 o
  15   1   4      275.59      260.40     20.67 o
  16   1   4       68.43       56.51     19.00 o
  17   1   4        5.05       -4.96     18.98 o
  18   1   4       68.21       90.25     32.82 o
 -20   2   4      362.27      286.03     40.06 o
 -19   2   4      179.67      222.15     35.31 o
 -18   2   4      181.81      180.50     15.75 o
 -17   2   4        7.28       16.24     10.85 o
 -16   2   4        6.06        8.27     11.30 o
 -15   2   4      762.43      776.68     26.81 o
 -14   2   4        8.13       10.23      5.62 o
 -13   2   4       39.81       40.22     11.32 o
 -12   2   4        7.91        6.63      4.58 o
 -11   2   4      898.94      944.39     21.56 o
 -10   2   4      442.97      461.88     15.64 o
  -9   2   4      582.84      630.77     20.63 o
  -8   2   4     6692.96     6832.07    138.47 o
  -7   2   4     4518.75     4561.75    110.24 o
  -6   2   4      106.97      134.99     12.84 o
  -5   2   4      732.85      744.89     15.44 o
  -4   2   4     1656.56     1667.99     27.07 o
  -3   2   4     7103.40     7054.57     99.24 o
  -2   2   4       26.89       35.23      2.28 o
  -1   2   4      204.82      205.47      5.13 o
   0   2   4      475.92      422.68      8.68 o
   1   2   4      218.43      215.09     12.33 o
   2   2   4       80.21       79.30      4.44 o
   3   2   4      179.17      192.85      6.18 o
   4   2   4     3529.31     3601.47     61.89 o
   5   2   4      615.53      610.31     14.02 o
   6   2   4      342.75      348.98      9.83 o
   7   2   4       52.27       47.00      4.43 o
   8   2   4       18.93        9.28      3.73 o
   9   2   4      234.53      205.43     14.64 o
  10   2   4      115.43      110.65      8.70 o
  11   2   4      428.56      445.96     22.08 o
  12   2   4      330.71      298.51     14.54 o
  13   2   4      107.43      103.67     26.20 o
  14   2   4       80.96      102.95     25.54 o
  15   2   4        0.85      -19.94     13.30 o
  16   2   4       91.55       98.99     18.12 o
  17   2   4        2.34      -14.69     13.38 o
 -19   3   4        8.40      -10.55     21.10 o
 -18   3   4       11.65       -6.57     20.04 o
 -17   3   4      131.24      160.98     24.24 o
 -16   3   4       10.75       -4.42     15.41 o
 -15   3   4        8.02        2.69      9.87 o
 -14   3   4      730.34      697.33     44.44 o
 -13   3   4     2188.70     2225.69     54.08 o
 -12   3   4     2954.04     3127.30     71.29 o
 -11   3   4      416.17      433.23     17.50 o
 -10   3   4     1807.46     1866.34     42.51 o
  -9   3   4       42.66       39.61      3.69 o
  -8   3   4       13.27       20.80      6.22 o
  -7   3   4      171.54      171.78      5.08 o
  -6   3   4      843.92      862.23     25.58 o
  -5   3   4     1199.36     1130.41     33.21 o
  -4   3   4      366.54      376.24      7.59 o
  -3   3   4      864.82      859.53     23.16 o
  -2   3   4     2301.33     2374.87     34.02 o
  -1   3   4     1550.66     1518.60     23.72 o
   0   3   4      824.18      860.70     15.35 o
   1   3   4     6382.23     6612.94     97.83 o
   2   3   4      613.75      644.30     13.07 o
   3   3   4      391.13      369.74      8.66 o
   4   3   4        9.11        7.98      3.56 o
   5   3   4       58.21       58.21      4.66 o
   6   3   4      926.09      945.31     21.18 o
   7   3   4      490.21      480.10     13.31 o
   8   3   4      136.94      139.59      8.23 o
   9   3   4      261.91      268.00     11.66 o
  10   3   4      111.44       87.15     12.27 o
  11   3   4      114.53      104.65      9.85 o
  12   3   4        8.97        2.31      7.68 o
  13   3   4        0.13       -1.70      7.20 o
  14   3   4        0.41      -28.92     34.30 o
  15   3   4      109.75      112.94     14.97 o
  16   3   4       26.13       15.62     19.35 o
  17   3   4       12.15      -34.39     29.13 o
 -18   4   4       26.94       29.64     20.81 o
 -17   4   4      190.59      254.58     28.04 o
 -16   4   4       55.59       13.47     17.09 o
 -15   4   4      231.13      226.73     24.76 o
 -14   4   4       51.40       44.47     21.14 o
 -13   4   4      289.28      270.28     17.79 o
 -12   4   4       35.30       39.50      9.31 o
 -11   4   4       81.11       84.72      5.44 o
 -10   4   4        2.75       -5.58      3.72 o
  -9   4   4      104.13       90.01      5.81 o
  -8   4   4      458.31      477.71     41.91 o
  -7   4   4      429.08      416.23     10.59 o
  -6   4   4      110.40      116.47     17.53 o
  -5   4   4       21.42       27.42      4.82 o
  -4   4   4       78.36       84.49      4.93 o
  -3   4   4      725.52      791.13     17.22 o
  -2   4   4       60.60       52.17      3.03 o
  -1   4   4      403.08      413.26     12.72 o
   0   4   4      469.63      443.17     16.24 o
   1   4   4      169.01      160.62      7.25 o
   2   4   4       46.42       56.68      4.14 o
   3   4   4      371.50      382.05      9.15 o
   4   4   4       62.47       84.09      4.73 o
   5   4   4       83.58       70.19      6.41 o
   6   4   4       57.23       57.24     10.28 o
   7   4   4       64.15       60.49      6.32 o
   8   4   4     2050.90     2126.66     50.83 o
   9   4   4      481.51      469.77     20.20 o
  10   4   4        3.50       -4.73      5.22 o
  11   4   4      181.45      175.01     47.16 o
  12   4   4       31.85       22.78     10.69 o
  13   4   4       27.55       25.58     10.23 o
  14   4   4      189.65      217.04     25.34 o
  15   4   4       45.51       26.61     28.00 o
  16   4   4        5.37       27.01     21.83 o
 -17   5   4       11.38       17.82     28.73 o
 -16   5   4       22.81       -1.46     25.08 o
 -15   5   4       10.05      -25.63     23.40 o
 -14   5   4       32.05       78.60     18.62 o
 -13   5   4        0.52        1.10     13.22 o
 -12   5   4       20.90       14.60     12.85 o
 -11   5   4       27.34       19.94      9.13 o
 -10   5   4      240.70      215.27      8.11 o
  -9   5   4       27.93       33.51     15.26 o
  -8   5   4      802.43      810.40     38.09 o
  -7   5   4       35.57       52.17     12.70 o
  -6   5   4      834.72      871.49     24.82 o
  -5   5   4      161.34      130.58      8.29 o
  -4   5   4        7.70        5.44      3.65 o
  -3   5   4      510.06      485.75     12.64 o
  -2   5   4      297.16      301.15      9.28 o
  -1   5   4       23.33       32.12      2.13 o
   0   5   4       58.60       51.78      4.86 o
   1   5   4      199.83      176.40      5.92 o
   2   5   4      202.10      190.92      5.94 o
   3   5   4      699.79      675.93     14.57 o
   4   5   4      545.94      514.42     13.49 o
   5   5   4      847.31      855.82     23.57 o
   6   5   4      140.61      158.12      8.07 o
   7   5   4      338.48      335.00     12.16 o
   8   5   4        2.76       -6.76      4.51 o
   9   5   4      300.49      278.83     12.16 o
  10   5   4      279.07      227.92     28.27 o
  11   5   4      110.67       80.65     17.85 o
  12   5   4       29.95       22.63     15.99 o
  13   5   4      358.25      401.12     32.91 o
  14   5   4      328.77      334.45     39.84 o
  15   5   4      116.03      104.90     26.21 o
 -16   6   4        0.15       25.63     28.84 o
 -15   6   4        0.42       10.19     27.31 o
 -14   6   4        2.20       16.39     18.58 o
 -13   6   4        7.04       32.42     17.85 o
 -12   6   4       20.48        2.15     14.49 o
 -11   6   4      118.26      132.32     16.25 o
 -10   6   4       92.05       47.57     18.18 o
  -8   6   4       37.86       36.91      8.36 o
  -7   6   4      107.45       92.01      9.16 o
  -6   6   4      166.18      160.52      9.20 o
  -5   6   4        2.97        1.10      5.88 o
  -4   6   4       60.79       70.68      7.08 o
  -3   6   4      304.94      286.05     10.34 o
  -2   6   4       82.40       70.68      5.77 o
  -1   6   4       11.71        9.46      3.65 o
   0   6   4       50.59       45.03      3.29 o
   1   6   4        7.47       11.69      2.48 o
   2   6   4      695.60      731.80     17.02 o
   3   6   4        6.39        3.63      3.65 o
   4   6   4        2.45        7.93      5.44 o
   5   6   4       80.71       70.91      6.17 o
   6   6   4       50.69       44.76      4.76 o
   7   6   4       59.58       51.88     12.12 o
   8   6   4      185.29      221.02     22.16 o
   9   6   4        8.10       -2.15     15.62 o
  10   6   4        1.16        9.82     17.85 o
  11   6   4        0.21       17.52     21.57 o
  12   6   4        4.62       -1.10     23.80 o
  13   6   4        4.81       17.81     17.92 o
 -13   7   4       27.84       -5.07     16.03 o
 -11   7   4        3.25       -7.67     20.11 o
 -10   7   4       50.11       62.87     12.74 o
  -9   7   4      750.73      803.64     31.42 o
  -8   7   4       54.94       86.23     11.72 o
  -7   7   4       39.68       45.23     10.30 o
  -6   7   4      287.26      295.15     23.63 o
  -5   7   4      233.48      203.77     13.62 o
  -4   7   4       39.44       25.85      7.56 o
  -3   7   4      152.44      139.01      9.46 o
  -2   7   4      111.99      119.87      9.64 o
  -1   7   4      278.01      273.24     14.53 o
   0   7   4      325.24      311.83     14.17 o
   1   7   4        5.72       -1.46      3.65 o
   2   7   4      115.82      115.12     13.22 o
   3   7   4        6.89        1.10      4.02 o
   4   7   4        0.04       11.32      5.77 o
   5   7   4       61.90       50.24      6.24 o
   6   7   4      178.20      198.35     20.45 o
   7   7   4      266.15      302.41     27.24 o
   8   7   4        1.54       15.62     11.65 o
   9   7   4      176.04      158.10     20.67 o
  10   7   4      277.27      239.01     30.13 o
  11   7   4      251.93      207.60     30.82 o
 -10   8   4        0.45       -7.99     12.01 o
  -9   8   4        1.33       19.31     11.24 o
  -8   8   4      202.68      220.44     17.02 o
  -7   8   4      252.76      261.35     16.69 o
  -6   8   4       34.76       33.29      8.83 o
  -5   8   4        0.01       22.27     20.01 o
  -4   8   4        9.24       20.15     10.99 o
  -3   8   4      223.97      242.54     13.69 o
  -2   8   4        9.88        1.83      6.57 o
  -1   8   4      283.65      307.09     15.41 o
   0   8   4      140.98      144.44     11.46 o
   1   8   4        0.74       -3.29      4.38 o
   2   8   4       85.01       67.51      6.28 o
   3   8   4        0.55        7.26      4.31 o
   4   8   4      166.38      180.96      9.79 o
   5   8   4        7.23       10.19      4.38 o
   6   8   4        2.41       -4.42      9.56 o
   7   8   4        4.80       -2.88     14.57 o
   8   8   4       65.28       68.78     14.57 o
  -5   9   4        1.85      -12.38     11.97 o
  -4   9   4        0.88       15.33      8.40 o
  -3   9   4        2.26      -12.54      8.36 o
  -2   9   4       24.96       35.78      9.60 o
  -1   9   4        4.26      -17.19     14.57 o
   0   9   4        3.06        5.44     21.83 o
   1   9   4        1.81      -16.72     16.10 o
   2   9   4       79.76       65.31     19.46 o
 -20   1   5       64.85       97.59     31.73 o
 -19   1   5      356.63      367.11     23.44 o
 -18   1   5       69.99       64.48     14.44 o
 -17   1   5       19.30        3.96     13.38 o
 -16   1   5      119.97      115.02     11.55 o
 -15   1   5      725.90      769.72     25.30 o
 -14   1   5        1.09       -3.46      6.36 o
 -13   1   5      204.51      214.94      9.48 o
 -12   1   5        0.07        1.64      6.21 o
 -11   1   5       18.11        8.39      5.48 o
 -10   1   5       17.90       17.71      4.36 o
  -9   1   5      173.10      177.22      6.66 o
  -8   1   5     4831.66     5036.90     86.71 o
  -7   1   5     1358.90     1311.92     29.23 o
  -6   1   5        0.91       -1.49      6.37 o
  -5   1   5        1.91        9.57      2.05 o
  -4   1   5        4.06        3.57      1.94 o
  -3   1   5      213.35      193.91      5.10 o
  -2   1   5      109.62      122.44      3.84 o
  -1   1   5      762.19      776.35     15.77 o
   0   1   5     5349.71     5364.28     89.83 o
   1   1   5      607.31      578.35     11.70 o
   2   1   5      233.95      237.27      6.45 o
   3   1   5      154.12      173.55      9.86 o
   4   1   5      227.84      199.80      6.67 o
   5   1   5        3.85       -3.72      3.50 o
   6   1   5        7.36        4.33      3.78 o
   7   1   5      181.99      151.81      6.48 o
   8   1   5      141.43      129.63      6.61 o
   9   1   5      845.02      804.05     24.99 o
  10   1   5      569.67      606.44     19.65 o
  11   1   5      152.85      133.75     13.17 o
  12   1   5      790.03      846.73     32.23 o
  13   1   5        0.27       -4.15     10.16 o
  14   1   5        9.37       -2.69     12.21 o
  15   1   5       36.29       48.51     13.27 o
  16   1   5      100.93       90.21     20.53 o
  17   1   5      106.07      104.36     19.51 o
 -20   2   5        1.60       13.87     22.20 o
 -19   2   5       33.94       70.35     21.14 o
 -18   2   5      101.93      150.93     30.05 o
 -17   2   5      174.77      182.78     23.72 o
 -16   2   5        0.52        0.00      2.58 o
 -15   2   5      379.83      362.69     18.43 o
 -14   2   5      354.38      348.38     14.39 o
 -13   2   5       58.69       54.91     12.85 o
 -12   2   5      427.41      455.13     19.27 o
 -11   2   5       66.83       55.57      9.78 o
 -10   2   5      297.93      314.63      9.58 o
  -9   2   5      224.08      215.03      7.32 o
  -8   2   5       47.49       54.25     11.92 o
  -7   2   5      416.02      408.43      8.60 o
  -6   2   5      144.72      149.13      5.10 o
  -5   2   5      644.98      622.97     11.44 o
  -4   2   5      715.28      787.01     26.01 o
  -3   2   5     2051.96     2135.93     73.40 o
  -2   2   5       44.25       44.74      2.75 o
  -1   2   5       30.38       34.75      2.46 o
   0   2   5       10.51        3.04      2.62 o
   1   2   5     3115.35     3150.80     54.84 o
   2   2   5       36.26       41.12      3.19 o
   3   2   5      437.46      441.26     10.50 o
   4   2   5      665.48      751.36     16.31 o
   5   2   5      302.74      344.26      9.76 o
   6   2   5        6.13        8.03      3.85 o
   7   2   5       17.33       10.97      4.19 o
   8   2   5       98.29       90.14      7.24 o
   9   2   5       28.01       23.32      6.50 o
  10   2   5      312.56      305.94     13.85 o
  11   2   5      367.89      385.73     28.53 o
  12   2   5       11.61       31.51     11.19 o
  13   2   5        1.17       -1.08     19.51 o
  14   2   5       35.11       32.90     13.82 o
  15   2   5      125.49      117.92     17.31 o
  16   2   5       85.22       97.53     23.97 o
  17   2   5        8.59       43.81     24.84 o
 -19   3   5        1.49       15.33     30.23 o
 -18   3   5       93.60       95.69     22.42 o
 -17   3   5       51.60       28.00     18.62 o
 -16   3   5       18.79       31.32     16.46 o
 -15   3   5      186.27      181.60     27.53 o
 -14   3   5      536.27      482.47     26.14 o
 -13   3   5        4.63        8.63      6.20 o
 -12   3   5     1559.16     1561.83     42.93 o
 -11   3   5      369.94      349.53     13.57 o
 -10   3   5       51.62       51.64      4.76 o
  -9   3   5       35.05       30.10      5.64 o
  -8   3   5       32.43       36.52      6.55 o
  -7   3   5       10.76        9.63      2.47 o
  -6   3   5       10.87       16.86      2.76 o
  -5   3   5        6.24        2.81      2.54 o
  -4   3   5      238.28      215.98      5.27 o
  -3   3   5      673.13      658.40     35.43 o
  -2   3   5      277.69      269.88      6.22 o
  -1   3   5      423.53      419.73      8.81 o
   0   3   5      206.85      194.11      6.36 o
   1   3   5      235.76      257.88      6.77 o
   2   3   5      700.79      708.51     15.83 o
   3   3   5     1463.16     1527.07     30.67 o
   4   3   5     1749.90     1778.75     34.80 o
   5   3   5      404.11      399.88     29.89 o
   6   3   5        7.14        1.23      3.74 o
   7   3   5      578.18      564.90     17.24 o
   8   3   5      304.65      295.85     20.22 o
   9   3   5       67.11       68.15      9.05 o
  10   3   5       22.07       30.53     10.02 o
  11   3   5      129.39       95.50     13.66 o
  12   3   5       18.00        8.68      7.67 o
  13   3   5      315.33      276.89     22.86 o
  14   3   5        0.06       17.96     13.06 o
  15   3   5      130.46      151.23     16.11 o
  16   3   5        8.32      -32.42     21.61 o
 -18   4   5      110.58       99.49     31.25 o
 -17   4   5      256.76      257.04     29.40 o
 -16   4   5        0.09       -2.88     16.68 o
 -15   4   5       32.58       43.19     16.57 o
 -14   4   5       69.68       56.66     20.15 o
 -13   4   5      150.27      142.02     32.44 o
 -12   4   5       66.49       62.70     12.60 o
 -11   4   5      141.94      138.33     22.58 o
 -10   4   5      190.20      180.42     12.63 o
  -9   4   5     1201.36     1207.72     24.44 o
  -8   4   5       33.23       28.23      3.82 o
  -7   4   5      762.62      768.09     16.21 o
  -6   4   5      635.80      690.02     13.01 o
  -5   4   5       10.21        5.32      1.39 o
  -4   4   5      100.12       94.14      3.21 o
  -3   4   5        6.45        9.46      3.29 o
  -2   4   5      639.99      627.86     10.94 o
  -1   4   5      931.05      870.69     31.82 o
   0   4   5      153.67      152.36      5.83 o
   1   4   5        0.14        3.60      2.56 o
   2   4   5      840.64      885.10     16.96 o
   3   4   5     1184.54     1143.77     27.09 o
   4   4   5      573.36      618.63     13.93 o
   5   4   5       28.98       23.40      3.79 o
   6   4   5      124.78      103.67     10.97 o
   7   4   5        0.70       -4.52      6.03 o
   8   4   5        4.96        1.66      7.30 o
   9   4   5      298.48      336.60     13.88 o
  10   4   5      516.98      531.14     29.34 o
  11   4   5       61.29       73.28     10.51 o
  12   4   5       35.79       50.14     10.53 o
  13   4   5      126.52      147.21     23.18 o
  14   4   5      268.11      305.73     37.43 o
  15   4   5       31.03       -2.15     27.20 o
 -17   5   5      156.93      201.55     26.03 o
 -16   5   5       25.47        9.82     17.12 o
 -15   5   5       16.70       26.21     24.06 o
 -14   5   5        0.38        5.44     14.86 o
 -13   5   5        3.76       -0.73     13.62 o
 -11   5   5      311.58      278.65     36.32 o
 -10   5   5       10.65        4.39      5.48 o
  -9   5   5       82.39      110.85     13.69 o
  -8   5   5      123.65      125.98     10.82 o
  -7   5   5       12.17        8.43      7.34 o
  -6   5   5       45.29       41.69      5.91 o
  -5   5   5        4.88        4.75      5.48 o
  -4   5   5        8.30        7.26      4.31 o
  -3   5   5      136.67      137.66      6.72 o
  -2   5   5     1421.86     1479.14     23.54 o
  -1   5   5       43.11       43.14      3.71 o
   0   5   5      151.22      160.75      6.50 o
   1   5   5      130.10      125.28      9.93 o
   2   5   5       17.35       10.84      2.89 o
   3   5   5      113.04      105.02      5.52 o
   4   5   5      424.27      390.82     13.70 o
   5   5   5       51.91       53.17      6.39 o
   6   5   5      333.10      342.37     27.94 o
   7   5   5       15.86       19.82      6.33 o
   8   5   5       38.04       41.22      6.59 o
   9   5   5       31.24       35.21      8.98 o
  10   5   5       90.07       74.59     15.19 o
  11   5   5      303.22      253.41     24.94 o
  12   5   5        0.00      -23.36     16.43 o
  13   5   5       45.84       -8.76     25.23 o
  14   5   5      104.40      174.34     32.79 o
 -15   6   5       36.07       11.68     25.88 o
 -14   6   5      161.13      164.38     28.92 o
 -13   6   5      372.56      411.90     34.92 o
 -12   6   5      214.63      190.36     20.05 o
 -11   6   5       19.30       29.86     15.04 o
  -9   6   5        1.88       17.19      6.64 o
  -8   6   5        4.84       13.87      8.83 o
  -7   6   5       16.16       21.54      6.21 o
  -6   6   5        0.17        3.65      5.48 o
  -5   6   5      253.48      258.30     11.69 o
  -4   6   5        9.42        7.26      5.44 o
  -3   6   5      225.63      276.41     10.15 o
  -2   6   5       53.35       63.78      6.10 o
  -1   6   5      455.50      444.07     20.33 o
   0   6   5      453.22      412.92     30.89 o
   1   6   5       72.01       73.48      4.82 o
   2   6   5      863.97      845.61     31.14 o
   3   6   5      362.30      333.11     16.03 o
   4   6   5        0.10       -3.67      6.04 o
   5   6   5      493.65      487.71     16.85 o
   6   6   5      863.90      891.72     47.95 o
   7   6   5      598.83      572.69     36.61 o
   8   6   5       20.61       33.95     17.16 o
   9   6   5        0.79        9.82     13.87 o
  10   6   5        8.87       38.81     15.00 o
  11   6   5       31.22       28.00     15.59 o
  12   6   5       44.27       51.33     19.71 o
 -13   7   5       29.70       39.50     17.30 o
 -11   7   5       10.23        5.80     14.16 o
 -10   7   5       59.30       58.12     21.28 o
  -9   7   5       70.10       76.92     11.72 o
  -8   7   5      328.48      345.75     18.48 o
  -7   7   5       68.48       63.49     12.49 o
  -6   7   5       54.32       64.40      9.20 o
  -5   7   5       48.32       48.12     10.59 o
  -4   7   5       19.28       17.52      6.57 o
  -3   7   5       53.94       53.27      8.65 o
  -2   7   5      356.85      340.11     16.91 o
  -1   7   5       12.23       26.61      8.07 o
   0   7   5        4.64        3.29      2.92 o
   1   7   5       99.76       98.36      6.43 o
   2   7   5       16.39        3.65      4.75 o
   3   7   5       23.24       17.52      4.31 o
   4   7   5      132.30      128.38      9.09 o
   5   7   5       26.19       27.02     12.30 o
   6   7   5        0.01       -2.88      9.09 o
   7   7   5        5.83       12.38     14.89 o
   8   7   5        4.22       22.63     17.45 o
   9   7   5      120.51      130.56     24.46 o
  10   7   5       15.14       11.32     15.30 o
 -10   8   5       87.86       90.18     15.59 o
  -9   8   5      152.21      137.65     16.14 o
  -8   8   5       19.87       21.90     11.97 o
  -7   8   5       52.29       46.26     13.76 o
  -6   8   5       19.98       18.98      8.83 o
  -5   8   5      166.95      193.52     13.29 o
  -4   8   5      698.84      769.25     36.06 o
  -3   8   5       10.49        7.26      6.90 o
  -2   8   5      211.58      241.95     15.45 o
  -1   8   5      161.39      180.45     14.39 o
   0   8   5        9.70       20.15      6.53 o
   1   8   5       32.51       41.95      8.65 o
   2   8   5       51.54       48.12      5.84 o
   3   8   5       34.71       38.81      5.95 o
   4   8   5        3.27       -8.82      5.88 o
   5   8   5      223.14      224.46     12.01 o
   6   8   5      191.01      174.35     12.12 o
   7   8   5       28.99       30.70     18.22 o
  -3   9   5       86.13       71.96     11.68 o
  -2   9   5       18.00       34.39      8.07 o
  -1   9   5       11.22       21.54      7.26 o
   0   9   5      128.21      181.97     24.24 o
 -20   0   6      297.73      226.20     31.63 o
 -19   0   6      103.78       88.03     27.60 o
 -18   0   6        4.29       -9.46     16.46 o
 -17   0   6      103.12       99.49     17.93 o
 -16   0   6      104.48      104.13     17.56 o
 -15   0   6       36.30       35.08     12.67 o
 -14   0   6      140.26      138.57     11.25 o
 -13   0   6      166.76      147.71     11.14 o
 -12   0   6     1127.32     1171.96     48.46 o
 -11   0   6      709.70      715.43     26.57 o
 -10   0   6      365.69      344.42     14.91 o
  -9   0   6        0.01        2.59      5.15 o
  -8   0   6      123.99      130.58     14.42 o
  -7   0   6      278.71      334.55     12.60 o
  -6   0   6     2321.53     2397.38     61.92 o
  -5   0   6      156.35      150.07      7.49 o
  -4   0   6     2251.07     2183.85     55.55 o
  -3   0   6      341.04      317.41     10.89 o
  -2   0   6      498.33      524.72     15.76 o
  -1   0   6      273.41      295.94     11.18 o
   0   0   6       38.28       25.85      5.04 o
   1   0   6     2270.39     2028.72     51.80 o
   2   0   6      293.24      295.27     11.84 o
   3   0   6     1923.20     1905.00     50.14 o
   4   0   6      606.83      600.81     20.62 o
   5   0   6     4432.95     4503.97    110.81 o
   6   0   6     2735.58     2954.25     79.14 o
   7   0   6     1706.61     1719.74     53.98 o
   8   0   6     1342.86     1441.79     46.47 o
   9   0   6     1060.55     1117.39     52.40 o
  10   0   6      749.02      798.40     41.04 o
  11   0   6      561.93      587.43     38.00 o
  12   0   6       13.73       58.70     21.06 o
  13   0   6      551.30      559.02     37.04 o
  14   0   6       25.90       53.56     17.89 o
  15   0   6      219.21      242.54     35.13 o
  16   0   6       96.08      134.06     31.44 o
 -20   1   6        4.86       18.65     22.60 o
 -19   1   6      134.16      121.43     27.35 o
 -18   1   6       50.14       52.69     13.80 o
 -17   1   6        0.97       13.81     10.49 o
 -16   1   6       16.26       18.51      7.70 o
 -15   1   6       24.38       20.27      6.40 o
 -14   1   6      151.87      173.70     10.70 o
 -13   1   6        0.34       -3.04      4.50 o
 -12   1   6      487.16      468.59     14.64 o
 -11   1   6      445.62      458.56     14.18 o
 -10   1   6      209.57      218.94      9.73 o
  -9   1   6      313.10      319.21     15.27 o
  -8   1   6       78.62      102.72     14.39 o
  -7   1   6       43.53       46.00      3.30 o
  -6   1   6        0.02        3.53      8.18 o
  -5   1   6      107.35      103.89      3.94 o
  -4   1   6       29.07       42.72      4.61 o
  -3   1   6      392.90      382.61      7.89 o
  -2   1   6     1301.66     1242.39     20.73 o
  -1   1   6     1538.62     1490.14     32.52 o
   0   1   6      572.44      661.46     13.91 o
   1   1   6     1755.84     1959.43     35.24 o
   2   1   6      230.56      248.34      7.23 o
   3   1   6     1316.43     1359.69     26.31 o
   4   1   6     1103.65     1178.15     28.91 o
   5   1   6        6.65       -2.23      3.76 o
   6   1   6      220.68      250.91      8.85 o
   7   1   6      136.56      154.92      8.63 o
   8   1   6        2.47       -2.05      7.48 o
   9   1   6       97.92      104.50     28.59 o
  10   1   6      217.28      258.29     15.20 o
  11   1   6        0.20       10.26     11.07 o
  12   1   6        0.89        6.56      9.87 o
  13   1   6        8.92        5.40     10.71 o
  14   1   6      168.56      154.20     15.93 o
  15   1   6      376.32      364.54     24.94 o
  16   1   6      289.69      234.21     22.39 o
 -19   2   6      194.83      165.37     23.59 o
 -18   2   6      154.93      149.08     24.72 o
 -17   2   6      132.25      124.94     20.92 o
 -16   2   6      134.68      113.55     43.54 o
 -15   2   6       81.43       79.51     11.17 o
 -14   2   6       30.04       34.04      8.38 o
 -13   2   6       19.47       12.73     13.54 o
 -12   2   6      442.16      383.49     58.76 o
 -11   2   6       76.62       88.29      9.57 o
 -10   2   6        1.68        6.02      5.06 o
  -9   2   6      135.32      136.16      6.13 o
  -8   2   6      298.66      293.99      7.68 o
  -7   2   6     2110.40     2167.13     35.53 o
  -6   2   6      664.10      691.97     18.02 o
  -5   2   6       21.33       33.61      2.74 o
  -4   2   6      379.01      349.26     13.78 o
  -3   2   6     2092.07     1994.60     38.61 o
  -2   2   6      427.70      410.16     13.12 o
  -1   2   6      606.18      609.90     11.32 o
   0   2   6     2202.02     2207.37     47.63 o
   1   2   6      617.23      684.29     14.81 o
   2   2   6      272.45      262.12      8.09 o
   3   2   6       10.17        5.03      3.65 o
   4   2   6      247.57      238.09      8.05 o
   5   2   6      807.35      816.54     25.17 o
   6   2   6      112.34      108.85      6.12 o
   7   2   6      169.84      178.70      9.52 o
   8   2   6      156.29      148.21      9.04 o
   9   2   6       39.61       32.59     16.76 o
  10   2   6       69.25       71.23     17.03 o
  11   2   6      821.95      883.35     33.33 o
  12   2   6      491.80      499.60     25.90 o
  13   2   6        6.54        6.27     12.64 o
  14   2   6       15.74        9.22     11.61 o
  15   2   6      357.53      288.91     22.13 o
  16   2   6      118.27      109.82     31.97 o
 -19   3   6       18.08       34.39     21.50 o
 -18   3   6        5.13      -26.34     17.56 o
 -17   3   6      107.39      114.10     22.45 o
 -16   3   6      169.57      187.21     22.49 o
 -15   3   6      190.03      152.48     14.93 o
 -14   3   6        4.40       13.56      5.75 o
 -13   3   6      117.06      131.01      7.66 o
 -12   3   6     1275.51     1271.60     35.61 o
 -11   3   6       82.62       63.71     17.32 o
 -10   3   6       28.79       30.14      5.41 o
  -9   3   6       83.42       68.48      4.93 o
  -8   3   6        0.75       -3.30      6.01 o
  -7   3   6     1355.47     1436.79     28.41 o
  -6   3   6       19.27       10.75      2.41 o
  -5   3   6       83.47       72.76      6.19 o
  -4   3   6      170.26      170.29     10.28 o
  -3   3   6     1039.92     1088.08     20.71 o
  -2   3   6        2.67        0.61      2.47 o
  -1   3   6     2019.60     2033.91     37.07 o
   0   3   6      487.67      540.78     12.43 o
   1   3   6      356.11      361.79      8.56 o
   2   3   6      245.25      251.88      7.87 o
   3   3   6      661.69      682.92     30.47 o
   4   3   6      254.52      263.69     11.47 o
   5   3   6      799.24      816.15     21.31 o
   6   3   6     1747.80     1784.05     44.28 o
   7   3   6       51.28       56.99      7.70 o
   8   3   6       66.11       54.99      8.93 o
   9   3   6      330.38      325.90     12.52 o
  10   3   6      192.61      208.77     13.11 o
  11   3   6       56.61       51.58     11.26 o
  12   3   6       23.51       74.82     44.61 o
  13   3   6        0.05        0.39     12.10 o
  14   3   6      503.30      553.78     50.59 o
  15   3   6        6.15       25.63     21.47 o
 -18   4   6        0.17       -4.42     18.73 o
 -16   4   6     1048.41     1081.40     72.92 o
 -15   4   6       99.56      103.73     18.69 o
 -14   4   6       31.01       48.63     21.87 o
 -13   4   6       13.59       21.90     15.04 o
 -12   4   6      146.95      153.80     23.22 o
 -11   4   6       76.99       66.50      5.14 o
 -10   4   6       24.14       17.17      7.72 o
  -9   4   6      111.28       88.03      5.00 o
  -8   4   6      173.56      180.30      6.01 o
  -7   4   6      413.05      420.65      9.41 o
  -6   4   6      121.30      120.22      5.17 o
  -5   4   6      238.95      269.34      9.48 o
  -4   4   6     1499.94     1554.74     34.16 o
  -3   4   6       12.05       12.79      3.23 o
  -2   4   6       36.61       46.17      8.89 o
  -1   4   6       62.41       56.24      3.37 o
   0   4   6       51.85       49.26      3.66 o
   1   4   6      539.61      556.04     11.92 o
   2   4   6      256.05      253.36     15.28 o
   3   4   6       30.72       25.21      4.34 o
   4   4   6        3.47       -0.68      4.47 o
   5   4   6      390.19      400.84     12.98 o
   6   4   6      394.32      363.33     13.53 o
   7   4   6      137.51      142.89     10.14 o
   8   4   6       70.74       67.43     13.67 o
   9   4   6      409.47      381.29     33.90 o
  10   4   6      258.46      236.58     11.95 o
  11   4   6        0.66       -3.82     11.02 o
  12   4   6      172.65      156.34     28.30 o
  13   4   6       72.62       75.57     21.25 o
  14   4   6       26.96       28.00     28.51 o
 -17   5   6       29.23       -2.88     18.91 o
 -16   5   6        7.99       44.21     20.33 o
 -15   5   6        6.90        0.00      3.65 o
 -14   5   6      171.10      165.88     27.06 o
 -13   5   6      134.75      160.51     20.81 o
 -12   5   6        4.89       14.16     19.71 o
 -11   5   6      127.11      101.80     16.58 o
 -10   5   6       95.59       98.72     10.02 o
  -9   5   6      297.25      293.04      7.56 o
  -8   5   6      143.92      113.27      7.74 o
  -7   5   6      226.98      238.43     13.00 o
  -6   5   6        4.41        9.46      6.94 o
  -5   5   6      946.61      950.07     22.41 o
  -4   5   6      912.83      868.21     20.29 o
  -3   5   6      284.38      287.36      9.72 o
  -2   5   6     1922.32     1941.57     33.62 o
  -1   5   6      286.33      272.92      6.98 o
   0   5   6      110.91      112.72      5.94 o
   1   5   6      135.27      147.97     10.28 o
   2   5   6      155.80      157.03      6.33 o
   3   5   6      722.70      703.00     21.16 o
   4   5   6      306.50      267.90     11.45 o
   5   5   6      134.70      119.53     24.41 o
   6   5   6       37.88       33.36      6.92 o
   7   5   6      578.45      571.20     19.61 o
   8   5   6        4.47        4.65      9.00 o
   9   5   6       64.57       77.91     16.21 o
  10   5   6      365.87      395.80     34.22 o
  11   5   6      204.97      240.74     30.23 o
  12   5   6       15.16       16.39     26.32 o
  13   5   6       63.50       67.50     28.26 o
 -15   6   6        1.54       -7.99     16.76 o
 -14   6   6        6.67        5.44     23.25 o
 -12   6   6       70.61       47.57     17.12 o
 -11   6   6        2.02       -5.44     12.74 o
 -10   6   6       98.41      115.74     12.74 o
  -9   6   6       13.89       17.52      7.67 o
  -8   6   6       57.37       34.65      7.19 o
  -7   6   6       41.43       50.23      8.14 o
  -6   6   6        2.57        7.67      5.84 o
  -5   6   6        6.56        3.65      5.48 o
  -4   6   6       52.64       51.88      5.77 o
  -3   6   6        0.77        1.10      5.15 o
  -2   6   6       10.63        2.15      5.07 o
  -1   6   6      459.89      446.57     22.30 o
   0   6   6       51.54       41.10      9.13 o
   1   6   6      141.53      138.77      8.64 o
   2   6   6       76.13       80.98      7.92 o
   3   6   6       35.16       31.39      5.24 o
   4   6   6       97.60       77.24      8.36 o
   5   6   6       37.23       49.18     13.40 o
   6   6   6       63.01       67.83     16.68 o
   7   6   6       44.60       10.92     16.43 o
   8   6   6       84.99       49.18     15.81 o
   9   6   6        3.29        2.88     20.33 o
  10   6   6      147.79      106.47     18.91 o
  11   6   6      242.96      256.42     26.91 o
 -13   7   6       49.75       47.06     13.11 o
 -12   7   6        3.10       -1.10     10.99 o
 -11   7   6      107.75      130.12     14.82 o
 -10   7   6        1.00       -1.10      9.16 o
  -9   7   6      264.30      328.88     20.78 o
  -8   7   6       42.76       46.80     11.76 o
  -7   7   6       56.83       54.11      9.82 o
  -6   7   6      409.35      447.58     20.20 o
  -5   7   6      661.31      673.83     25.80 o
  -4   7   6       61.12       42.72      7.74 o
  -3   7   6       54.91       84.12      9.13 o
  -2   7   6       78.94       80.98      8.62 o
  -1   7   6       23.55       42.46      7.23 o
   0   7   6        5.04        5.80      3.69 o
   1   7   6       73.01       65.64      6.50 o
   2   7   6      490.78      489.86     17.75 o
   3   7   6        0.82       -0.37      4.45 o
   4   7   6      170.66      216.49     18.55 o
   5   7   6        4.59       -4.02      9.13 o
   6   7   6        6.91       16.72     10.62 o
   7   7   6       45.94       31.14     12.38 o
   8   7   6        0.72       -8.76     11.32 o
   9   7   6       52.52       31.76     21.10 o
 -10   8   6       12.06       16.10     20.85 o
  -9   8   6        2.93       13.87     15.37 o
  -8   8   6       60.06       68.78     18.36 o
  -7   8   6      134.32      124.94     12.38 o
  -6   8   6       88.89       87.29     13.58 o
  -5   8   6        1.63        8.43     11.75 o
  -4   8   6        1.41        6.57      8.40 o
  -3   8   6        0.05        5.80      7.63 o
  -2   8   6        0.16       -9.46     13.87 o
  -1   8   6      142.13      146.78     12.96 o
   0   8   6      161.69      160.00     12.09 o
   1   8   6        0.06       15.33      8.83 o
   2   8   6        9.71       -7.26      9.46 o
   3   8   6       96.04       98.72      7.59 o
   4   8   6       33.08       34.65      6.97 o
   5   8   6      111.92      125.82      9.86 o
   6   8   6       18.90       19.31      8.40 o
 -20   1   7        0.06        2.15     19.97 o
 -19   1   7      148.78      166.33     18.00 o
 -18   1   7      155.17      151.81     42.43 o
 -17   1   7        1.62        1.34      9.45 o
 -16   1   7       65.12       63.26     10.08 o
 -15   1   7       21.72       30.07      6.92 o
 -14   1   7       97.44       97.99     12.92 o
 -13   1   7       88.25       91.71      7.30 o
 -12   1   7      414.95      428.01     17.24 o
 -11   1   7      316.24      305.67     11.36 o
 -10   1   7      341.83      354.05     11.85 o
  -9   1   7        0.14        5.11      8.38 o
  -8   1   7     1046.90     1043.38     19.29 o
  -7   1   7     3559.65     3710.37     62.83 o
  -6   1   7      459.00      464.51      9.73 o
  -5   1   7      275.95      297.38     12.91 o
  -4   1   7      763.23      732.40     16.57 o
  -3   1   7      921.37      832.33     28.76 o
  -2   1   7      360.59      387.15      8.31 o
  -1   1   7      308.59      271.78      8.02 o
   0   1   7      971.61      946.88     30.08 o
   1   1   7      890.00      792.29     16.35 o
   2   1   7       58.53       69.08      5.06 o
   3   1   7      960.72      984.59     20.37 o
   4   1   7      922.88      926.14     20.88 o
   5   1   7      943.33      937.15     21.84 o
   6   1   7       83.14       67.42      5.43 o
   7   1   7       10.52        9.49      6.95 o
   8   1   7      549.15      544.29     18.22 o
   9   1   7      132.74      127.72     17.38 o
  10   1   7       92.03       85.62     12.55 o
  11   1   7      272.42      245.27     27.33 o
  12   1   7      210.22      216.85     17.89 o
  13   1   7      114.58      142.40     14.99 o
  14   1   7       31.92       11.30     13.84 o
  15   1   7       70.63       91.62     16.71 o
  16   1   7       26.13       33.97     15.13 o
 -20   2   7       17.75      -10.55     21.83 o
 -19   2   7        7.09        5.44     27.96 o
 -18   2   7       67.49       78.93     22.09 o
 -17   2   7      123.13      104.13     16.39 o
 -16   2   7        8.98        2.20      9.74 o
 -15   2   7      365.20      305.33     14.96 o
 -14   2   7        2.83       -0.57      5.40 o
 -13   2   7       71.87       63.49     14.60 o
 -12   2   7     1419.57     1524.17     68.71 o
 -11   2   7      311.76      313.52     12.08 o
 -10   2   7       45.01       45.68      9.71 o
  -9   2   7       48.46       42.48      4.06 o
  -8   2   7        0.81       -2.56      2.96 o
  -7   2   7       36.49       26.09      3.65 o
  -6   2   7      699.76      676.45     13.59 o
  -5   2   7      414.58      405.51      9.91 o
  -4   2   7      711.90      714.84     17.50 o
  -3   2   7      126.32      149.58      5.88 o
  -2   2   7      676.44      707.45     19.27 o
  -1   2   7     2311.27     2428.98     37.63 o
   0   2   7      974.02     1098.93     19.48 o
   1   2   7     1528.74     1634.86     31.06 o
   2   2   7      149.21      137.03      6.75 o
   3   2   7       20.21       16.86      7.48 o
   4   2   7       17.72        8.58      4.10 o
   5   2   7       95.17       83.68      5.67 o
   6   2   7       17.14        7.82      6.27 o
   7   2   7      103.50       88.27     13.51 o
   8   2   7      382.54      345.94     14.41 o
   9   2   7      386.77      347.65     17.36 o
  10   2   7      790.50      835.02     32.00 o
  11   2   7       55.68       91.62     20.04 o
  12   2   7       38.65       57.29     33.37 o
  13   2   7       19.04       15.68     12.09 o
  14   2   7        7.32       12.36     12.80 o
  15   2   7        1.66        8.48     32.16 o
 -18   3   7        7.33       23.36     20.88 o
 -17   3   7        0.12       21.54     19.68 o
 -16   3   7        2.54       -1.10     15.00 o
 -15   3   7       15.46       17.52     15.33 o
 -14   3   7      348.19      346.03     59.95 o
 -13   3   7       24.41       17.55      9.73 o
 -12   3   7       40.64       51.04      6.89 o
 -11   3   7      830.10      819.91     25.04 o
 -10   3   7      964.77      991.85     46.44 o
  -9   3   7      717.12      787.75     16.87 o
  -8   3   7      374.63      373.12      9.70 o
  -7   3   7       68.29       68.96      4.11 o
  -6   3   7       68.11       48.79      3.63 o
  -5   3   7        6.88        5.45      2.32 o
  -4   3   7       10.14        7.42      4.55 o
  -3   3   7        7.79        5.61      4.55 o
  -2   3   7        3.06        1.12      3.08 o
  -1   3   7        6.97       18.85      4.38 o
   0   3   7       36.78       31.57      3.95 o
   1   3   7     1783.74     1800.81     32.72 o
   2   3   7       11.19        5.64      2.97 o
   3   3   7      531.94      477.12     13.26 o
   4   3   7        3.35        5.68      6.03 o
   5   3   7     1044.48     1012.71     27.19 o
   6   3   7      191.64      179.75     10.34 o
   7   3   7      838.60      803.27     22.85 o
   8   3   7      642.58      644.13     20.95 o
   9   3   7      183.05      192.70     10.57 o
  10   3   7        4.06        3.49     11.66 o
  11   3   7        0.62       11.97     14.36 o
  12   3   7        0.04        4.47     12.33 o
  13   3   7        0.02       13.85     17.39 o
  14   3   7        5.90      -12.12     20.04 o
  15   3   7       13.40        6.17     22.20 o
 -18   4   7        1.23      -26.61     20.70 o
 -17   4   7       34.22       44.47     20.88 o
 -16   4   7      236.34      207.60     25.34 o
 -15   4   7       24.02       14.89     15.33 o
 -14   4   7      142.12      130.13     17.45 o
 -13   4   7      216.68      205.95     23.59 o
 -12   4   7       19.13       11.32      6.17 o
 -11   4   7      296.68      307.43     10.95 o
 -10   4   7       38.51       36.30      7.39 o
  -9   4   7     1082.81     1081.94     25.25 o
  -8   4   7        0.34       -5.75      3.83 o
  -7   4   7      200.28      197.18     15.21 o
  -6   4   7     1291.01     1310.54     27.04 o
  -5   4   7      856.32      846.38     21.19 o
  -4   4   7      160.89      147.23      6.68 o
  -3   4   7      161.49      164.68     16.03 o
  -2   4   7     1177.30     1150.13     48.49 o
  -1   4   7      933.37      894.06     17.99 o
   0   4   7      246.76      231.55      7.53 o
   1   4   7      109.33      107.28     11.41 o
   2   4   7     1321.33     1360.60     27.46 o
   3   4   7      234.37      222.49      8.87 o
   4   4   7      241.59      227.90      9.35 o
   5   4   7      123.36      114.13      9.53 o
   6   4   7      763.83      765.25     31.01 o
   7   4   7       78.66       59.77      7.20 o
   8   4   7      103.63       77.97     17.38 o
   9   4   7      167.23      154.40     18.48 o
  10   4   7      519.34      565.18     46.36 o
  11   4   7      289.36      281.35     21.54 o
  12   4   7       46.20       63.20     27.02 o
  13   4   7      252.42      286.00     36.85 o
  14   4   7       69.70       83.75     31.14 o
 -17   5   7       78.12       86.60     23.11 o
 -16   5   7        5.25       -1.83     26.39 o
 -15   5   7       17.19        1.10     18.73 o
 -14   5   7        9.86       29.64     16.87 o
 -13   5   7        6.87        0.00      3.65 o
 -12   5   7        5.58        8.76     13.14 o
 -11   5   7        1.62       12.38     13.43 o
 -10   5   7      282.64      255.86     19.57 o
  -9   5   7       14.15       10.18      3.21 o
  -8   5   7       19.77       21.59      3.03 o
  -7   5   7       15.69       18.24      2.63 o
  -6   5   7       78.19       69.98      4.14 o
  -5   5   7      390.17      365.28      8.22 o
  -4   5   7       56.37       57.07      8.94 o
  -3   5   7       97.93       88.44      8.82 o
  -2   5   7       25.63       18.63      3.87 o
  -1   5   7       44.55       38.35      4.19 o
   0   5   7       57.42       59.06      4.10 o
   1   5   7       40.79       37.13      4.60 o
   2   5   7     1043.61     1037.04     32.16 o
   3   5   7     1831.46     1837.45    133.76 o
   4   5   7      100.41       88.21      9.62 o
   5   5   7       12.90       19.66     12.43 o
   6   5   7      271.40      227.10     21.71 o
   7   5   7      108.83      102.18     11.42 o
   8   5   7      157.34      157.27     14.51 o
   9   5   7        0.37        9.13     15.00 o
  10   5   7        1.76        4.02     16.10 o
  11   5   7        3.53      -13.87     24.50 o
  12   5   7        8.24       41.22     28.47 o
 -15   6   7        7.37       21.90     19.68 o
 -14   6   7       49.72       94.59     21.17 o
 -13   6   7      326.53      356.47     34.62 o
 -12   6   7      159.57      186.14     15.12 o
 -11   6   7       37.67       12.08     11.68 o
 -10   6   7      410.91      448.42     22.65 o
  -9   6   7      422.74      459.83     20.49 o
  -8   6   7       15.37       18.33      6.86 o
  -7   6   7       21.18       14.60      8.76 o
  -6   6   7        2.83       -3.29      5.84 o
  -5   6   7        0.29       -7.17      4.78 o
  -4   6   7       25.06       23.36      5.91 o
  -3   6   7        1.76        7.26      5.04 o
  -2   6   7      174.47      175.92     20.12 o
  -1   6   7        4.01        3.29      3.69 o
   0   6   7      167.45      142.40      6.55 o
   1   6   7       95.41       75.91      6.64 o
   2   6   7      203.36      201.54     17.13 o
   3   6   7      295.45      304.76     16.01 o
   4   6   7       12.46       19.43      7.41 o
   5   6   7      102.67      102.16     12.74 o
   6   6   7      451.55      489.83     29.62 o
   7   6   7      375.68      345.07     26.26 o
   8   6   7       94.90       97.23     21.10 o
   9   6   7       24.65        6.17     15.30 o
  10   6   7       25.87       18.66     23.77 o
  11   6   7        0.64        8.76     17.89 o
 -13   7   7       32.79       21.90     20.04 o
 -12   7   7      112.22      119.46     15.04 o
 -11   7   7       10.96        5.07     10.15 o
 -10   7   7        1.47        2.15     11.65 o
  -9   7   7       38.32       44.21     11.43 o
  -8   7   7       85.21       94.96     21.21 o
  -7   7   7      108.95      117.38     12.01 o
  -6   7   7       10.46       29.86     11.68 o
  -5   7   7       63.68       53.27      8.36 o
  -4   7   7       18.85       23.36     10.51 o
  -3   7   7       14.49       12.08      8.10 o
  -2   7   7       68.38       54.69      9.05 o
  -1   7   7       43.87       45.23      3.61 o
   0   7   7       73.91       72.62      6.17 o
   1   7   7       60.21       39.50      6.50 o
   2   7   7        2.05        7.99      6.17 o
   3   7   7        0.28       -4.75      6.57 o
   4   7   7        0.05       -5.44     12.01 o
   5   7   7       38.98       41.95     15.33 o
   6   7   7        0.11        0.00      3.65 o
   7   7   7        3.01       17.19     18.69 o
   8   7   7       14.52       29.64     20.81 o
  -9   8   7       97.45      112.45     18.22 o
  -8   8   7      129.39      146.30     18.04 o
  -7   8   7        5.44       10.19      9.89 o
  -6   8   7       15.20        1.10      9.16 o
  -5   8   7       21.76       23.00     17.23 o
  -4   8   7        5.76        7.67      8.36 o
  -3   8   7       20.19       10.19      9.89 o
  -2   8   7       52.84       70.35     11.54 o
  -1   8   7       44.36       45.23     10.55 o
   0   8   7        6.09       12.38      7.67 o
   1   8   7        2.34      -13.14      8.76 o
   2   8   7       14.41       12.38     10.22 o
   3   8   7      265.06      256.42     12.85 o
   4   8   7       84.22       79.63      9.20 o
 -20   0   8        0.77       23.00     28.04 o
 -19   0   8        2.27       -7.99     18.25 o
 -17   0   8        4.78       10.92     16.03 o
 -16   0   8      462.11      506.91     37.00 o
 -15   0   8      685.68      642.50     39.72 o
 -14   0   8      597.65      629.91     34.53 o
 -13   0   8       54.59       39.50     13.44 o
 -12   0   8      725.97      740.07     36.40 o
 -11   0   8     1465.91     1686.96     65.98 o
 -10   0   8      179.91      164.40     14.72 o
  -9   0   8     1078.13     1178.60     36.76 o
  -8   0   8      213.55      184.61      5.70 o
  -7   0   8      234.64      190.91     10.04 o
  -6   0   8      654.43      672.17     23.80 o
  -5   0   8      253.10      268.25     10.63 o
  -4   0   8        0.44        3.65      4.38 o
  -3   0   8        9.01        6.57      4.71 o
  -2   0   8     1961.47     2023.30     55.11 o
  -1   0   8      265.92      219.97     10.78 o
   0   0   8      644.23      743.40     22.92 o
   1   0   8     1857.93     1827.50     49.11 o
   2   0   8        1.00        0.73      6.24 o
   3   0   8     1254.99     1218.86     37.40 o
   4   0   8      306.37      354.38     16.55 o
   5   0   8        2.02       -1.83      5.51 o
   6   0   8        7.87       -3.65     10.59 o
   7   0   8       57.09       43.19     11.32 o
   8   0   8      588.64      570.92     31.06 o
   9   0   8       83.47       72.29     20.81 o
  10   0   8        2.86        7.26     13.80 o
  11   0   8      592.78      602.35     41.28 o
  12   0   8      110.49      102.16     19.31 o
  13   0   8       35.12        1.10     20.15 o
  14   0   8       17.37       41.95     20.81 o
  15   0   8        4.98      -18.33     20.77 o
 -20   1   8       24.83       17.52     19.35 o
 -19   1   8        2.71        9.82     18.22 o
 -18   1   8        1.51        1.04     11.47 o
 -17   1   8       58.91       74.59     21.14 o
 -16   1   8      126.31      128.17     13.09 o
 -15   1   8      298.00      287.49     19.12 o
 -14   1   8       85.50       75.81     10.64 o
 -13   1   8       28.27       16.72     10.95 o
 -12   1   8       99.30       90.91     12.38 o
 -11   1   8       80.80       97.73     12.50 o
 -10   1   8       78.13       78.23      5.16 o
  -9   1   8      123.48      116.38      4.98 o
  -8   1   8        7.37        0.62     11.30 o
  -7   1   8       47.37       28.76      7.83 o
  -6   1   8      678.38      703.76     16.44 o
  -5   1   8      260.99      287.97     10.91 o
  -4   1   8     1034.74     1107.20     22.04 o
  -3   1   8        2.24       -1.45      4.02 o
  -2   1   8      113.38       99.61      3.87 o
  -1   1   8        0.02        8.60      3.60 o
   0   1   8      237.05      257.07      9.19 o
   1   1   8      141.65      164.91      6.75 o
   2   1   8      332.93      361.69     10.80 o
   3   1   8       11.60       14.00      4.93 o
   4   1   8      322.71      333.67     11.09 o
   5   1   8        0.01        4.93      5.54 o
   6   1   8       11.51        6.27     15.72 o
   7   1   8     1493.18     1487.51     65.46 o
   8   1   8      407.68      421.52     19.07 o
   9   1   8       47.37       43.19     10.60 o
  10   1   8       18.93       -2.69     24.84 o
  11   1   8        5.69       12.90     10.94 o
  12   1   8        3.39       -3.77     11.43 o
  13   1   8       46.24       45.64     13.20 o
  14   1   8       41.37       47.27     49.83 o
  15   1   8        2.37        1.31     17.29 o
 -19   2   8      133.93      110.45     25.30 o
 -18   2   8       89.38      103.32     31.07 o
 -17   2   8       36.48       41.69     19.24 o
 -16   2   8       14.88       -1.68     13.03 o
 -15   2   8       10.84       25.50      9.03 o
 -14   2   8       52.18       52.33      9.67 o
 -13   2   8      118.79      127.10      9.89 o
 -12   2   8      564.90      603.05     18.19 o
 -11   2   8       49.44       47.63      8.21 o
 -10   2   8        3.50       -3.33      8.41 o
  -9   2   8        1.16        0.18      4.73 o
  -8   2   8      214.86      203.33     15.61 o
  -7   2   8     1763.04     1769.11     39.56 o
  -6   2   8        0.05       -0.87      3.45 o
  -5   2   8       12.19        3.93      9.67 o
  -4   2   8      505.91      508.21     10.67 o
  -3   2   8      660.02      622.01     12.54 o
  -2   2   8      550.33      600.97     18.68 o
  -1   2   8      830.64      871.41     16.81 o
   0   2   8     2334.41     2454.67     46.91 o
   1   2   8     2421.30     2371.64     46.81 o
   2   2   8      789.01      763.50     18.63 o
   3   2   8        0.81        6.38      3.98 o
   4   2   8      990.21      982.80     27.02 o
   5   2   8      407.14      386.70     14.43 o
   6   2   8       87.06       84.73      7.65 o
   7   2   8       17.20       17.92      6.54 o
   8   2   8      122.93      158.47     19.42 o
   9   2   8       56.17       72.56     12.25 o
  10   2   8       55.95       58.78     16.61 o
  11   2   8      245.86      248.41     19.30 o
  12   2   8      487.10      542.15     28.13 o
  13   2   8      420.65      493.04     31.73 o
  14   2   8        0.84        8.18     20.04 o
 -19   3   8       46.71       23.36     23.66 o
 -18   3   8       22.18       39.03     29.86 o
 -17   3   8      112.05      133.63     21.65 o
 -16   3   8      437.24      422.09     40.84 o
 -15   3   8        2.92       -0.37     14.75 o
 -14   3   8      123.22       75.15     10.95 o
 -13   3   8      578.88      569.87     25.78 o
 -12   3   8        1.24        9.40     14.38 o
 -11   3   8       11.06       11.25      6.72 o
 -10   3   8      666.04      701.40     18.88 o
  -9   3   8       10.80        7.47      7.67 o
  -8   3   8       12.97       20.08      4.23 o
  -7   3   8       46.87       42.97      3.68 o
  -6   3   8      782.38      754.89     24.18 o
  -5   3   8      680.62      701.74     17.42 o
  -4   3   8       69.52       60.81      4.07 o
  -3   3   8      460.92      466.55     10.11 o
  -2   3   8      464.24      477.74     11.05 o
  -1   3   8      227.12      192.24      6.36 o
   0   3   8       10.38        6.83      3.23 o
   1   3   8      125.34      156.37      6.52 o
   2   3   8      514.43      537.23     16.88 o
   3   3   8      130.47      125.48      7.77 o
   4   3   8      122.72      106.22      8.71 o
   5   3   8     1669.60     1728.03     42.33 o
   6   3   8      914.59      978.93     26.96 o
   7   3   8      654.41      681.61     22.07 o
   8   3   8        0.99       12.35      8.33 o
   9   3   8      138.46      134.68     19.83 o
  10   3   8       95.26      112.34     15.42 o
  11   3   8      179.51      154.38     17.42 o
  12   3   8      298.67      305.92     25.44 o
  13   3   8       44.30       70.47     17.91 o
  14   3   8       85.19       72.79     19.28 o
 -18   4   8       18.04       -1.83     20.88 o
 -17   4   8       18.12      -27.01     27.01 o
 -16   4   8       70.70       25.85     17.49 o
 -14   4   8        0.58       -1.10     14.68 o
 -13   4   8        0.09       16.72     20.48 o
 -12   4   8       22.70       37.03     12.23 o
 -11   4   8       55.98       46.78     11.32 o
 -10   4   8        2.01        1.46      8.21 o
  -9   4   8       10.68       10.40      7.87 o
  -8   4   8      221.22      213.70      7.07 o
  -7   4   8      381.09      370.43      9.84 o
  -6   4   8      929.45      966.29     22.61 o
  -5   4   8       90.55       77.94      4.03 o
  -4   4   8      455.02      467.55     20.46 o
  -3   4   8      603.71      634.47     16.58 o
  -2   4   8      128.27      135.13      5.17 o
  -1   4   8      479.50      458.97     12.19 o
   0   4   8       19.62       19.00      3.70 o
   1   4   8       92.77       97.06      9.38 o
   2   4   8      607.81      606.28     16.30 o
   3   4   8       83.79       88.40      6.75 o
   4   4   8        0.03       13.13      6.41 o
   5   4   8       14.47       11.77      5.49 o
   6   4   8       66.47       49.36      7.03 o
   7   4   8       22.59       18.35     14.97 o
   8   4   8       16.36        5.16     18.29 o
   9   4   8       57.48       51.95     12.46 o
  10   4   8       17.65       13.87     26.87 o
  11   4   8       12.82        3.55     13.17 o
  12   4   8       28.70       38.81     26.65 o
  13   4   8        0.02      -23.73     20.48 o
 -16   5   8       65.96       82.03     21.80 o
 -15   5   8        3.81       37.60     25.55 o
 -14   5   8      258.35      300.39     27.17 o
 -12   5   8       32.44       32.42      8.69 o
 -11   5   8        1.29      -16.54     11.02 o
 -10   5   8        2.95        0.00      3.65 o
  -9   5   8      328.26      312.40     22.83 o
  -8   5   8      144.07      156.17      7.92 o
  -7   5   8       63.26       60.52      5.75 o
  -6   5   8      154.14      162.03      6.04 o
  -5   5   8       52.58       59.47      3.43 o
  -4   5   8       46.98       50.41      4.22 o
  -3   5   8       35.34       31.10      3.50 o
  -2   5   8      281.62      284.20     19.87 o
  -1   5   8      673.09      687.25     25.82 o
   0   5   8       79.97       61.77      6.14 o
   1   5   8      562.82      538.52     17.20 o
   2   5   8       38.26       36.61      6.99 o
   3   5   8       27.70       24.07     15.41 o
   4   5   8       31.50       45.47     21.63 o
   5   5   8        1.62       -7.74      5.80 o
   6   5   8        4.14      -16.65     11.10 o
   7   5   8       13.69       29.29     12.53 o
   8   5   8        2.26        7.90      8.60 o
   9   5   8        3.08        9.46     22.56 o
  10   5   8      112.78       93.10     21.03 o
  11   5   8      265.43      322.67     32.28 o
 -15   6   8       45.53       45.74     21.47 o
 -14   6   8        1.23        9.46     11.97 o
 -13   6   8        4.26        5.07     10.15 o
 -12   6   8       57.89       65.64     15.19 o
 -11   6   8       31.23       47.82     12.41 o
 -10   6   8       43.55       38.81      9.53 o
  -9   6   8       23.22       31.32     10.92 o
  -8   6   8        5.24        2.59      8.76 o
  -7   6   8        4.79       -2.88      6.90 o
  -6   6   8       96.95       92.37      9.20 o
  -5   6   8        0.02       -4.42      8.03 o
  -4   6   8      248.88      255.85     12.85 o
  -3   6   8       78.11       80.65      9.27 o
  -2   6   8      572.47      587.41     15.75 o
  -1   6   8        0.07        1.49      2.80 o
   0   6   8      209.04      168.85      8.95 o
   1   6   8       61.87       56.11     10.88 o
   2   6   8        5.96        4.11      6.52 o
   3   6   8       25.23       28.67      9.52 o
   4   6   8       16.76       12.78      9.82 o
   5   6   8       19.26       15.62     16.03 o
   6   6   8        0.04       -6.57     16.06 o
   7   6   8        0.38      -16.72     18.29 o
   8   6   8        0.07       18.65     18.65 o
   9   6   8       81.89       59.00     17.60 o
 -12   7   8        4.52       19.64     16.10 o
 -11   7   8        6.89       -3.29     10.62 o
 -10   7   8        4.43       28.00     10.92 o
  -9   7   8        7.25       -8.76     13.47 o
  -8   7   8        1.48       -7.67      8.80 o
  -7   7   8        1.66        6.57      9.89 o
  -6   7   8      106.68      115.30     12.71 o
  -5   7   8      323.41      365.21     29.22 o
  -4   7   8      622.21      661.90     27.55 o
  -3   7   8        9.52        1.83      8.43 o
  -2   7   8      555.15      599.48     26.19 o
  -1   7   8      208.38      213.69     10.63 o
   0   7   8       56.47       67.83      6.61 o
   1   7   8       12.29       13.18      5.84 o
   2   7   8      468.77      562.55     22.65 o
   3   7   8      115.17      103.73     15.19 o
   4   7   8        3.63       18.65     14.20 o
   5   7   8       10.31       12.78     10.92 o
   6   7   8      176.87      199.40     23.22 o
   7   7   8      240.80      224.46     27.50 o
  -8   8   8        0.44        4.02     21.54 o
  -7   8   8       40.62      111.24     26.21 o
  -6   8   8       87.05       97.95     17.01 o
  -5   8   8        8.29      -15.33     18.55 o
  -4   8   8      143.04      168.83     14.90 o
  -3   8   8       26.60       45.74     10.33 o
  -2   8   8        6.32       11.68     14.64 o
  -1   8   8       22.94       30.70      9.53 o
   0   8   8      102.49      111.65     20.19 o
   1   8   8      111.24       98.72     14.06 o
   2   8   8       28.61        4.75      7.67 o
   3   8   8       58.02       24.50     14.17 o
 -19   1   9      203.39      241.36     29.69 o
 -18   1   9       29.38       14.09     11.62 o
 -17   1   9       64.53       48.99     13.50 o
 -16   1   9       72.40       57.98     11.49 o
 -15   1   9        0.05       13.47     13.47 o
 -14   1   9        5.28       -4.96     10.04 o
 -13   1   9       22.57       17.49     13.56 o
 -12   1   9      259.69      269.48     11.05 o
 -11   1   9      408.71      423.35     14.15 o
 -10   1   9      130.56      139.52      6.65 o
  -9   1   9      201.13      203.20      7.15 o
  -8   1   9       75.11       86.85      7.37 o
  -7   1   9      109.58      118.88     14.42 o
  -6   1   9        4.80       -2.45      5.07 o
  -5   1   9      259.68      274.95     10.34 o
  -4   1   9      641.36      640.18     16.07 o
  -3   1   9     2439.04     2481.90     42.17 o
  -2   1   9       92.12      101.00      4.65 o
  -1   1   9      657.82      667.48     17.75 o
   0   1   9      255.67      249.33      9.27 o
   1   1   9       80.80       68.79      5.68 o
   2   1   9       48.73       55.55     11.03 o
   3   1   9       34.18       57.51      7.25 o
   4   1   9      332.10      340.55     13.68 o
   5   1   9      110.62      110.38     34.98 o
   6   1   9     1028.33     1121.15     38.89 o
   7   1   9      123.61      108.83     12.93 o
   8   1   9      468.24      512.80     38.92 o
   9   1   9      152.31      122.78     29.30 o
  10   1   9        0.11       -4.35     29.73 o
  11   1   9      177.46      163.97     14.53 o
  12   1   9      308.01      304.34     23.92 o
  13   1   9      149.55      118.00     21.83 o
  14   1   9        4.74        8.92     17.19 o
 -19   2   9        1.52       26.21     28.77 o
 -18   2   9      202.08      166.36     27.13 o
 -17   2   9       79.28       75.57     26.25 o
 -16   2   9        0.42       16.02     12.46 o
 -15   2   9       77.97       83.50     10.72 o
 -14   2   9       66.99       71.93     11.22 o
 -13   2   9        5.23       -3.90      9.35 o
 -12   2   9        7.48       10.91     12.80 o
 -11   2   9        1.50        3.70      4.98 o
 -10   2   9       14.35       13.56      9.31 o
  -9   2   9       22.24       16.57      4.14 o
  -8   2   9       72.67       68.22      4.24 o
  -7   2   9      191.99      178.52      9.40 o
  -6   2   9        3.54        4.29      5.30 o
  -5   2   9      171.51      155.12      7.65 o
  -4   2   9      227.49      234.49      7.36 o
  -3   2   9        7.68       10.47      2.73 o
  -2   2   9        1.32        2.57      5.49 o
  -1   2   9      120.29      120.70     16.74 o
   0   2   9      141.04      134.78      6.38 o
   1   2   9      147.49      138.84      8.21 o
   2   2   9       47.41       50.44      6.46 o
   3   2   9       65.59       59.60     12.80 o
   4   2   9      379.78      371.16     14.44 o
   5   2   9        6.96        7.61      7.60 o
   6   2   9        8.52       12.08      8.48 o
   7   2   9     1164.63     1230.30     40.75 o
   8   2   9      142.15      125.38     14.23 o
   9   2   9       40.15       47.84     11.55 o
  10   2   9       52.70       69.92     25.88 o
  11   2   9      197.02      215.85     25.96 o
  12   2   9       22.69       28.34     18.73 o
  13   2   9       47.25       31.16     22.11 o
 -18   3   9       14.91       54.10     21.94 o
 -17   3   9        0.32      -30.70     24.79 o
 -16   3   9      114.77       99.86     21.40 o
 -15   3   9      157.58       98.37     23.88 o
 -14   3   9        1.84       -5.07     14.89 o
 -13   3   9       18.07       20.64     10.79 o
 -12   3   9      311.35      290.27     35.26 o
 -11   3   9      432.20      477.47     49.08 o
 -10   3   9      649.61      645.94     22.64 o
  -9   3   9       44.71       48.33      5.53 o
  -8   3   9       98.48      110.05      5.68 o
  -7   3   9      944.28      963.54     20.09 o
  -6   3   9      641.02      634.48     16.59 o
  -5   3   9       54.21       66.69      4.03 o
  -4   3   9      102.28      106.03      5.37 o
  -3   3   9       24.92       24.27      3.81 o
  -2   3   9       24.15       24.48      8.74 o
  -1   3   9      116.63      120.85      7.45 o
   0   3   9       87.43       82.85      5.63 o
   1   3   9      575.09      547.66     15.77 o
   2   3   9        0.11       -0.29      4.35 o
   3   3   9        0.18       -0.09      5.88 o
   4   3   9      302.50      306.44     13.13 o
   5   3   9      606.75      635.16     20.30 o
   6   3   9       16.21        6.66     11.98 o
   7   3   9       11.76       29.19     22.12 o
   8   3   9      192.50      200.31     29.41 o
   9   3   9      539.27      517.54     26.60 o
  10   3   9       53.33       33.93     12.02 o
  11   3   9       74.99       75.52     18.48 o
  12   3   9       48.36       49.94     15.51 o
  13   3   9        0.06       86.47     32.20 o
 -17   4   9        4.44       18.98     20.15 o
 -15   4   9      107.32      106.87     20.15 o
 -14   4   9        1.87       -9.13     21.90 o
 -13   4   9       42.81       22.27     14.97 o
 -12   4   9       72.09       71.96     11.03 o
 -11   4   9        0.34        9.13      6.57 o
 -10   4   9      412.92      433.18     18.30 o
  -9   4   9       32.26       24.63      8.07 o
  -8   4   9       24.85       24.02      3.65 o
  -7   4   9        3.80        0.55      3.74 o
  -6   4   9      435.14      440.97     15.40 o
  -5   4   9      548.47      525.42     14.62 o
  -4   4   9      111.43      111.68      9.68 o
  -3   4   9       31.99       26.42      5.51 o
  -2   4   9      397.50      405.28     10.51 o
  -1   4   9     1458.37     1460.68     34.11 o
   0   4   9      529.64      511.05     14.36 o
   1   4   9      241.77      231.27     15.41 o
   2   4   9       28.88       24.93      8.78 o
   3   4   9        2.83        0.19      7.08 o
   4   4   9     1187.79     1183.10     60.85 o
   5   4   9        0.48       10.43      6.84 o
   6   4   9      375.63      334.79     14.82 o
   7   4   9      315.70      327.94     21.03 o
   8   4   9       12.78       31.30     14.42 o
   9   4   9        8.58       22.07     12.71 o
  10   4   9      323.04      315.19     21.73 o
  11   4   9      168.73      163.43     31.77 o
  12   4   9        0.10      -27.01     27.42 o
 -16   5   9       85.98       91.27     31.40 o
 -15   5   9       10.89      -10.92     19.31 o
 -14   5   9      130.30      135.86     13.80 o
 -13   5   9      122.89      108.04     11.90 o
 -12   5   9        4.29       -4.75     11.65 o
 -11   5   9       73.12       43.70      8.84 o
 -10   5   9       18.08       -5.44      8.36 o
  -9   5   9        1.43        6.17      8.36 o
  -8   5   9      218.45      191.45     23.17 o
  -7   5   9      287.43      284.75     10.66 o
  -6   5   9        9.54       14.06      5.12 o
  -5   5   9      189.27      180.53      6.87 o
  -4   5   9       69.14       69.53      5.81 o
  -3   5   9        9.61        5.76      3.59 o
  -2   5   9       58.53       46.00      5.95 o
  -1   5   9       42.05       42.46      6.24 o
   0   5   9      123.91      107.72     10.30 o
   1   5   9        4.78       10.97      7.67 o
   2   5   9       83.73       61.77      7.59 o
   3   5   9       48.38       39.61      8.78 o
   4   5   9       91.35       71.79      8.12 o
   5   5   9        0.13       24.33     15.88 o
   6   5   9       75.23       74.90     12.31 o
   7   5   9      133.42      103.25     14.34 o
   8   5   9       16.83       10.19     15.00 o
   9   5   9       35.84       37.16     23.29 o
  10   5   9       27.83       45.23     20.55 o
 -14   6   9       43.02       36.47     20.08 o
 -13   6   9      137.13      127.54     17.71 o
 -12   6   9      121.71      155.21     16.17 o
 -11   6   9        1.96        1.10      9.89 o
 -10   6   9       58.38       51.88     11.57 o
  -9   6   9      411.49      386.73     21.04 o
  -8   6   9      307.24      322.00     17.16 o
  -7   6   9       36.11       40.23     11.65 o
  -6   6   9      547.94      551.78     32.33 o
  -5   6   9      102.65      126.22     11.61 o
  -4   6   9       67.70       65.94      8.69 o
  -3   6   9       83.11       72.29      5.84 o
  -2   6   9       66.61       71.34      7.41 o
  -1   6   9       38.18       36.47      5.77 o
   0   6   9        2.99        2.88      6.90 o
   1   6   9        2.30       13.47     10.95 o
   2   6   9      208.73      219.68     25.56 o
   3   6   9      459.43      490.67     29.62 o
   4   6   9        6.23       -4.75     10.99 o
   5   6   9      187.83      222.15     25.05 o
   6   6   9      145.61      199.94     24.32 o
   7   6   9      169.69      181.98     28.37 o
   8   6   9        4.87       12.78     21.58 o
 -11   7   9      104.90      110.44     18.07 o
 -10   7   9        1.99      -16.72     11.72 o
  -9   7   9       57.04       67.18     13.14 o
  -8   7   9       58.08       30.70     11.65 o
  -7   7   9        0.16        8.43     13.22 o
  -6   7   9      145.46      127.10     22.82 o
  -5   7   9       22.85       28.84      9.02 o
  -4   7   9       48.86       63.49     14.31 o
  -3   7   9       13.14        7.99      8.43 o
  -2   7   9        0.00       -1.46      7.63 o
  -1   7   9       79.97       69.73      7.67 o
   0   7   9      228.20      230.20     12.74 o
   1   7   9       97.46      112.85      8.94 o
   2   7   9       33.80       31.76     10.11 o
   3   7   9       25.87       48.92     15.77 o
   4   7   9        5.81      -14.16     16.68 o
   5   7   9        0.99        7.26     17.81 o
  -5   8   9       38.48       28.84     13.14 o
  -4   8   9        8.53       16.39     14.24 o
  -3   8   9       15.47       38.81     10.22 o
  -2   8   9      104.53      130.12     12.19 o
  -1   8   9      223.39      235.45     19.35 o
   0   8   9       21.24        6.57     11.35 o
 -19   0  10      108.89       61.37     20.96 o
 -18   0  10       18.98       20.15     26.43 o
 -17   0  10        3.12       17.52     17.12 o
 -16   0  10      111.47      102.96     18.99 o
 -15   0  10      803.30      855.48     50.32 o
 -12   0  10       26.17       31.14      4.49 o
 -11   0  10      683.87      714.22     34.75 o
 -10   0  10      893.59      939.40     45.70 o
  -9   0  10       15.78       14.16      9.49 o
  -7   0  10     1499.54     1526.23     70.24 o
  -5   0  10      140.90      143.10     11.43 o
  -4   0  10       75.89       55.24      7.38 o
  -3   0  10       45.81       37.86      8.69 o
  -2   0  10      155.83      175.35     10.63 o
  -1   0  10       93.38       87.30      9.64 o
   0   0  10      420.39      411.25     24.81 o
   1   0  10     1407.56     1441.93     56.65 o
   2   0  10      398.91      361.65     28.35 o
   3   0  10     1069.64      995.62     48.27 o
   4   0  10     3229.88     3395.46    151.80 o
   5   0  10      491.08      498.39     32.44 o
   6   0  10       77.28       76.23     16.36 o
   7   0  10      397.51      389.01     31.67 o
   8   0  10      286.39      310.46     29.62 o
   9   0  10      535.06      505.23     37.81 o
  10   0  10        2.68      -28.00     22.63 o
  11   0  10      267.07      246.13     29.40 o
  12   0  10      333.50      404.17     39.19 o
  13   0  10        3.48       29.86     30.26 o
 -19   1  10       14.31      -27.82     28.80 o
 -18   1  10        0.51        2.07     15.10 o
 -17   1  10       42.60       21.40     11.41 o
 -16   1  10        8.23        3.01     11.32 o
 -15   1  10      122.28      123.11     12.94 o
 -14   1  10       13.46       16.49     10.08 o
 -13   1  10       17.15       27.09     10.40 o
 -12   1  10       35.69       32.12      4.37 o
 -11   1  10       39.90       36.89      8.67 o
 -10   1  10       62.45       51.75     10.42 o
  -9   1  10        9.43       11.36      9.58 o
  -8   1  10       32.99       27.82     10.70 o
  -7   1  10        4.59        0.67      6.03 o
  -5   1  10      223.18      203.33      9.43 o
  -4   1  10      229.58      221.33      8.41 o
  -3   1  10      631.16      676.55     14.53 o
  -2   1  10      134.29      121.55      7.32 o
  -1   1  10      218.41      200.86     10.15 o
   0   1  10      105.06      124.73     12.10 o
   1   1  10      647.16      640.01     25.65 o
   2   1  10       38.38       31.04      9.12 o
   3   1  10      110.55       92.13     10.57 o
   4   1  10      629.14      637.84     25.25 o
   5   1  10       10.21       19.83      9.04 o
   6   1  10      656.34      679.10     26.95 o
   7   1  10      117.19      102.10     12.88 o
   8   1  10      427.93      434.83     21.97 o
   9   1  10      172.82      157.32     18.69 o
  10   1  10       44.27       46.45     17.01 o
  11   1  10       33.61       30.58     33.17 o
  12   1  10       34.51       70.33     25.19 o
  13   1  10       13.64       23.58     16.85 o
 -19   2  10       17.13      -29.64     21.65 o
 -18   2  10        3.18       24.09     21.21 o
 -17   2  10       66.50       49.18     20.92 o
 -16   2  10        1.00       24.09     24.02 o
 -15   2  10       68.62       88.86     17.93 o
 -14   2  10      477.58      503.29     24.77 o
 -13   2  10        4.47        4.21     18.84 o
 -12   2  10      233.05      254.83     19.04 o
 -11   2  10      202.58      207.33      9.66 o
 -10   2  10       81.50       80.96     11.23 o
  -9   2  10      681.83      666.48     41.46 o
  -8   2  10       50.94       48.09      8.88 o
  -7   2  10      186.28      163.88     11.05 o
  -6   2  10       19.19       29.24     15.30 o
  -5   2  10       16.24       21.54      7.63 o
  -4   2  10       73.14       67.81      7.81 o
  -3   2  10      281.59      231.67     25.26 o
  -2   2  10      769.62      768.13     17.50 o
  -1   2  10       10.64       14.71      4.63 o
   0   2  10      364.12      358.99     10.72 o
   1   2  10      950.93      981.44     34.90 o
   2   2  10     1849.16     1873.34     56.72 o
   3   2  10      735.30      743.99     29.46 o
   4   2  10      250.91      240.59     14.75 o
   5   2  10      232.26      225.03     16.91 o
   6   2  10      222.08      220.48     15.22 o
   7   2  10       96.63       94.17     17.27 o
   8   2  10       28.30       18.56     32.82 o
   9   2  10        6.22       15.92     12.39 o
  10   2  10        5.10       32.41     14.36 o
  11   2  10       31.38       48.39     33.22 o
  12   2  10      104.78       62.58     15.18 o
 -18   3  10       11.22        7.99     21.83 o
 -17   3  10       39.98       31.32     19.68 o
 -16   3  10       71.42       57.54     20.30 o
 -15   3  10       81.10       77.25     19.50 o
 -14   3  10        0.24        1.83     21.98 o
 -13   3  10        0.28       16.39     14.57 o
 -12   3  10      167.83      164.76      9.51 o
 -11   3  10      214.58      218.48     29.14 o
 -10   3  10       98.89       92.36     16.25 o
  -9   3  10      472.64      463.34     15.82 o
  -8   3  10      235.54      240.54     14.44 o
  -7   3  10       76.62       81.99      9.33 o
  -6   3  10       34.38       39.03     11.21 o
  -5   3  10     1871.48     1858.63     44.56 o
  -4   3  10      882.13      889.68     25.08 o
  -3   3  10      379.10      364.24     10.70 o
  -2   3  10      472.71      443.32     13.05 o
  -1   3  10       66.37       66.51      5.75 o
   0   3  10      787.89      740.13     19.13 o
   1   3  10       39.26       25.71      7.83 o
   2   3  10      688.96      684.30     27.34 o
   3   3  10      699.37      727.46     29.19 o
   4   3  10        0.94       -5.22     12.21 o
   5   3  10       10.12       -8.71      9.73 o
   6   3  10      229.78      221.61     17.70 o
   7   3  10      948.27     1001.55     40.95 o
   8   3  10       27.42       31.99     15.70 o
   9   3  10        0.38       15.15     16.57 o
  10   3  10      150.33      130.48     17.19 o
  11   3  10       76.99       46.30     28.64 o
  12   3  10       72.50       94.52     22.68 o
 -17   4  10       20.80        4.02     20.08 o
 -16   4  10        1.44       -2.15     18.87 o
 -15   4  10       31.97       63.19     19.42 o
 -14   4  10       15.41       10.55     17.12 o
 -13   4  10       24.63        9.13      9.46 o
 -12   4  10      138.30      134.51     11.10 o
 -11   4  10      187.07      188.23     12.60 o
 -10   4  10        1.66       24.86      7.99 o
  -9   4  10      633.51      615.68     35.10 o
  -8   4  10      110.11      129.34     10.53 o
  -7   4  10       53.24       43.42      9.18 o
  -6   4  10        0.20        0.02      5.40 o
  -5   4  10        4.46        5.07      4.38 o
  -4   4  10      119.11      128.82      8.25 o
  -3   4  10      169.74      163.92      8.33 o
  -2   4  10       48.69       40.55      5.89 o
  -1   4  10        3.03       -1.77      8.94 o
   0   4  10      150.99      128.29      7.49 o
   1   4  10       96.34       84.64      7.65 o
   2   4  10      232.16      217.43     10.73 o
   3   4  10      627.06      643.23     28.66 o
   4   4  10       91.46       92.30     15.35 o
   5   4  10        6.04       21.29     12.14 o
   6   4  10        6.53       -7.17     10.19 o
   7   4  10        0.85        2.07     14.30 o
   8   4  10      120.22      143.14     18.40 o
   9   4  10       53.22       59.16     15.41 o
  10   4  10       10.33       29.05     12.91 o
 -15   5  10        8.86       -0.37     19.20 o
 -14   5  10       47.13       44.98     20.52 o
 -13   5  10      231.86      252.18     26.69 o
 -12   5  10       77.81       75.57     12.63 o
 -11   5  10      293.64      311.80     18.88 o
 -10   5  10       11.47       10.19      9.13 o
  -9   5  10       79.74      107.27     11.10 o
  -8   5  10      263.36      277.69     14.64 o
  -7   5  10        1.45        6.94     12.81 o
  -6   5  10      464.38      474.73     26.67 o
  -5   5  10      226.74      245.54     14.97 o
  -4   5  10       44.67       46.00      6.46 o
  -3   5  10      128.64      115.31      7.81 o
  -2   5  10      186.47      191.41     10.04 o
  -1   5  10      928.27      926.82     24.58 o
   0   5  10       13.12       16.10      6.86 o
   1   5  10      114.49      127.92     10.92 o
   2   5  10      152.41      184.27     13.19 o
   3   5  10      586.36      621.31     28.88 o
   4   5  10       18.49       20.68      8.54 o
   5   5  10      172.48      190.59     16.13 o
   6   5  10      248.06      239.67     20.02 o
   7   5  10       60.91       65.31     22.56 o
   8   5  10        6.56       13.87     17.23 o
   9   5  10       13.13       46.25     26.50 o
 -13   6  10       15.83       20.52     19.71 o
 -12   6  10        0.02        3.65     16.06 o
 -11   6  10       11.45       18.65     10.88 o
 -10   6  10        1.57        5.80     10.22 o
  -9   6  10        8.24       -2.15      8.72 o
  -8   6  10       99.51      112.85     18.26 o
  -7   6  10        7.50       33.95     14.24 o
  -6   6  10        0.03        6.94     17.52 o
  -5   6  10       21.01       20.85      8.03 o
  -4   6  10       39.21       63.49     10.37 o
  -3   6  10       83.88      119.02      8.76 o
  -2   6  10        0.96        6.57      5.48 o
  -1   6  10      196.80      206.49     10.44 o
   0   6  10      105.29       84.81      9.16 o
   1   6  10       28.29       21.32      7.27 o
   2   6  10       46.58       52.17     16.28 o
   3   6  10       76.70       91.64     18.29 o
   4   6  10      162.22      158.10     19.21 o
   5   6  10       19.97        5.07     19.31 o
   6   6  10        0.79      -31.71     21.14 o
   7   6  10        1.21       12.78     23.36 o
 -10   7  10      164.57      139.00     23.88 o
  -9   7  10       20.41       13.87     11.39 o
  -8   7  10        9.00       -7.26     15.66 o
  -7   7  10        0.04      -16.72     15.30 o
  -6   7  10        1.48      -20.15     13.43 o
  -5   7  10       20.95       48.12     10.33 o
  -4   7  10      147.67      139.92     12.67 o
  -3   7  10        8.04       -1.83      9.53 o
  -2   7  10      115.41      128.37     12.56 o
  -1   7  10      301.19      321.29     15.74 o
   0   7  10       98.97       99.49      9.53 o
   1   7  10        4.99       15.62      7.70 o
   2   7  10        1.72        2.15     11.24 o
   3   7  10        1.10       12.78     16.39 o
 -18   1  11      112.36      141.26     31.33 o
 -17   1  11        9.67        3.04     13.98 o
 -16   1  11      111.03      114.62     23.04 o
 -15   1  11      320.97      350.11     51.13 o
 -14   1  11      220.98      207.84     16.39 o
 -13   1  11        2.75        5.49     11.04 o
 -12   1  11      450.87      479.85     21.60 o
 -11   1  11      262.06      266.43     15.42 o
 -10   1  11      109.21      118.63     19.57 o
  -9   1  11       26.45       24.96      8.74 o
  -8   1  11      101.47       90.16     10.14 o
  -7   1  11       18.74       20.82      9.29 o
  -6   1  11      216.93      209.84     17.71 o
  -5   1  11       16.03       16.67     14.38 o
  -4   1  11      448.77      404.48     16.83 o
  -3   1  11     1504.79     1459.07     35.36 o
  -2   1  11      826.30      841.36     23.35 o
  -1   1  11      497.31      471.88     20.33 o
   0   1  11     2298.95     2357.21     64.95 o
   1   1  11      285.00      257.28     14.72 o
   2   1  11       29.95       21.20     15.17 o
   3   1  11       44.11       38.19      9.16 o
   4   1  11        0.14       -9.79     12.64 o
   5   1  11       49.73       81.88     18.25 o
   6   1  11       11.79       33.19     19.15 o
   7   1  11      165.00      173.69     24.23 o
   8   1  11       21.97       30.97     12.14 o
   9   1  11      167.46      137.53     39.53 o
  10   1  11       39.01       38.46     36.27 o
  11   1  11       14.49      -14.36     19.35 o
  12   1  11       89.11       89.99     26.60 o
 -18   2  11        0.16       59.87     29.86 o
 -17   2  11       62.06       44.98     22.31 o
 -16   2  11      312.50      313.16     33.12 o
 -15   2  11       19.61       22.27     23.80 o
 -14   2  11      147.96      147.75     14.02 o
 -13   2  11       87.62      105.85     11.99 o
 -12   2  11       11.04        9.28      9.89 o
 -11   2  11      167.99      189.63     20.12 o
 -10   2  11      385.35      370.17     18.41 o
  -9   2  11      804.43      851.59     29.17 o
  -8   2  11        5.97        4.29     12.59 o
  -7   2  11      216.44      201.68     12.43 o
  -6   2  11      160.33      123.27     14.42 o
  -5   2  11     1177.88     1216.84     61.37 o
  -4   2  11      328.34      300.21     11.26 o
  -3   2  11      278.89      281.63     27.15 o
  -2   2  11      302.98      286.11     11.14 o
  -1   2  11      105.97       86.52     15.68 o
   0   2  11        1.25       11.15      5.75 o
   1   2  11      100.01       89.27     11.09 o
   2   2  11      282.71      298.85     17.51 o
   3   2  11        0.90        2.25      8.21 o
   4   2  11      375.50      354.32     18.95 o
   5   2  11       20.57       23.24     13.41 o
   6   2  11      568.83      651.84     45.89 o
   7   2  11       88.33      111.72     24.13 o
   8   2  11        4.38       -3.95     12.82 o
   9   2  11       33.76        7.35     15.31 o
  10   2  11        1.17       12.63     14.93 o
  11   2  11       14.67       25.80     15.09 o
 -17   3  11        0.49        0.00      3.65 o
 -16   3  11       20.91       21.21     28.15 o
 -15   3  11       97.26       70.03     19.83 o
 -14   3  11       18.22       51.88     17.89 o
 -13   3  11        9.74        8.76     21.94 o
 -12   3  11        8.98       25.85     14.97 o
 -11   3  11       25.06       29.05      4.92 o
 -10   3  11        1.92      -10.15      6.77 o
  -9   3  11       65.23       51.75     10.20 o
  -8   3  11        0.14        2.92      9.57 o
  -7   3  11      351.63      345.80     18.59 o
  -6   3  11      209.22      247.33     23.44 o
  -5   3  11       71.60       66.56      5.91 o
  -4   3  11        7.91       -1.10      4.78 o
  -3   3  11      192.87      193.08     12.96 o
  -2   3  11        9.52        7.84     12.19 o
  -1   3  11        1.31        0.58      5.91 o
   0   3  11       31.75       11.62      5.86 o
   1   3  11        0.53       -1.28      6.77 o
   2   3  11       32.08       35.45     12.78 o
   3   3  11        2.40        2.20     18.09 o
   4   3  11      331.39      291.23     28.49 o
   5   3  11      122.52      148.69     17.78 o
   6   3  11       22.10       23.92     31.98 o
   7   3  11       13.80       26.70     21.39 o
   8   3  11       69.76       87.37     17.15 o
   9   3  11      164.38      171.42     17.73 o
  10   3  11        8.14      -13.60     18.86 o
 -16   4  11        4.95       20.84     19.71 o
 -15   4  11        2.19       45.74     27.12 o
 -14   4  11        6.38       20.84     18.65 o
 -13   4  11       20.28       22.63     24.17 o
 -12   4  11      194.49      164.90     24.06 o
 -11   4  11       53.57       48.92     17.63 o
 -10   4  11      215.81      222.17     14.24 o
  -9   4  11       64.90       74.59     15.84 o
  -8   4  11       47.62       37.86     15.04 o
  -7   4  11        3.93       -5.36      7.59 o
  -6   4  11      153.53      158.36     10.95 o
  -5   4  11      172.31      164.39      9.31 o
  -4   4  11       26.42       29.64      6.86 o
  -3   4  11        0.25        4.75      5.48 o
  -2   4  11      379.75      392.17     26.79 o
  -1   4  11      547.72      546.86     21.61 o
   0   4  11       85.59       85.64      8.50 o
   1   4  11       90.21       64.50      7.24 o
   2   4  11       99.89      111.73     25.59 o
   3   4  11      113.03      124.71     14.77 o
   4   4  11       22.23       41.68     13.81 o
   5   4  11        4.22       30.87     27.22 o
   6   4  11       66.73       95.72     14.44 o
   7   4  11       76.76       51.88     17.15 o
   8   4  11       95.75      105.22     30.52 o
   9   4  11        6.26       32.81     15.64 o
 -14   5  11        5.10       -3.65     16.06 o
 -13   5  11        1.87        2.88     18.51 o
 -12   5  11       56.08       69.07     20.34 o
 -11   5  11       77.69       74.92     24.83 o
 -10   5  11       79.81       76.60     17.05 o
  -8   5  11       19.01       28.00     14.97 o
  -7   5  11       19.84       28.40     13.84 o
  -6   5  11        0.98       -4.75     12.41 o
  -5   5  11        0.43        9.13      9.46 o
  -4   5  11      136.53      144.44      9.20 o
  -3   5  11        7.60        1.83      6.57 o
  -2   5  11        1.23        2.88      6.17 o
  -1   5  11      119.81       95.43     28.26 o
   0   5  11        0.64        9.42     10.24 o
   1   5  11      242.24      231.57     15.50 o
   2   5  11       20.94       14.35      8.38 o
   3   5  11       42.03       33.34     10.99 o
   4   5  11        0.45      -18.98     12.65 o
   5   5  11       27.51       37.06     15.49 o
   6   5  11       88.07       73.60     22.96 o
   7   5  11        9.43       17.82     22.93 o
   8   5  11        2.40        3.65     17.89 o
 -12   6  11      112.31      155.21     24.28 o
 -11   6  11       11.42       -9.13     16.03 o
 -10   6  11       72.32       89.45     20.59 o
  -9   6  11      264.33      266.32     26.80 o
  -8   6  11       48.47       63.20     17.93 o
  -7   6  11       20.45       38.33     15.37 o
  -6   6  11      119.70       86.93     21.40 o
  -5   6  11      450.64      479.70     25.13 o
  -4   6  11      467.94      441.17     24.87 o
  -3   6  11        2.79        9.82      6.24 o
  -2   6  11       36.37       24.86      7.23 o
  -1   6  11        8.60       10.19      6.94 o
   0   6  11       10.93       10.19      8.40 o
   1   6  11        0.49        5.07     13.43 o
   2   6  11      333.06      324.74     28.92 o
   3   6  11      234.13      274.49     27.86 o
   4   6  11        2.65       -2.88     19.64 o
   5   6  11        1.08        5.07     21.10 o
  -8   7  11       79.07       53.27     18.98 o
  -7   7  11      119.80      126.66     24.94 o
  -6   7  11       65.58       80.32     18.51 o
  -5   7  11      270.90      290.57     27.35 o
  -4   7  11      119.28      124.94     12.38 o
  -3   7  11       30.50       12.08      9.82 o
  -2   7  11        4.63      -14.95      9.97 o
  -1   7  11       36.27       36.91      8.14 o
   0   7  11       85.90       71.96      9.71 o
   1   7  11      122.64      100.62      9.57 o
 -18   0  12       59.34       65.31     22.23 o
 -17   0  12        6.07        3.29     18.33 o
 -16   0  12      127.85      110.45     29.32 o
 -15   0  12      286.76      293.83     31.44 o
 -14   0  12       51.13       70.02     17.27 o
 -13   0  12      102.72      106.06     20.48 o
 -12   0  12       85.76      102.56     16.65 o
 -11   0  12      388.21      410.40     32.51 o
 -10   0  12      386.81      399.63     28.27 o
  -9   0  12       33.27       45.74     13.18 o
  -8   0  12      145.73      110.45     16.87 o
  -5   0  12      577.62      559.99     28.94 o
  -4   0  12      551.53      526.14     28.94 o
  -3   0  12      402.94      392.06     13.63 o
  -2   0  12      208.97      234.30     19.32 o
  -1   0  12       92.21       93.83     15.19 o
   0   0  12       73.25       51.88     13.76 o
   1   0  12       71.08       39.50     17.52 o
   2   0  12      419.04      404.26     26.88 o
   3   0  12       33.19       51.88     20.08 o
   4   0  12      810.75      735.91     44.59 o
   5   0  12     1394.16     1413.67     67.59 o
   6   0  12        0.28      -20.84     16.06 o
   7   0  12       77.95       59.88     26.03 o
   8   0  12      271.37      222.18     25.64 o
   9   0  12      462.25      491.50     42.37 o
  10   0  12        6.64        4.42     29.31 o
 -18   1  12       56.55       13.47     30.56 o
 -17   1  12        8.77        6.17     17.45 o
 -16   1  12       17.06        4.65     11.36 o
 -15   1  12       70.43       29.86     19.42 o
 -14   1  12        4.64       19.64     21.87 o
 -13   1  12       59.73       70.25     13.26 o
 -12   1  12      489.56      516.87     33.83 o
 -11   1  12      164.33      172.91     24.65 o
 -10   1  12       54.87       61.96     18.66 o
  -9   1  12       92.67       96.62     19.99 o
  -8   1  12      109.22       86.35     10.90 o
  -7   1  12       36.90       24.10     13.14 o
  -6   1  12      692.30      674.94     36.76 o
  -5   1  12       10.35       20.58     15.70 o
  -4   1  12       23.80        9.43      7.87 o
  -3   1  12        0.00       -3.72      3.69 o
  -2   1  12       11.01       11.37      4.73 o
  -1   1  12      864.55      871.38     42.29 o
   0   1  12      150.41      143.16     12.71 o
   1   1  12       48.05       44.18     11.85 o
   2   1  12       55.79       56.94     33.19 o
   3   1  12       48.12       33.77     12.91 o
   4   1  12      307.43      271.11     17.57 o
   5   1  12       30.09       44.74     13.98 o
   6   1  12       18.47       10.97     21.67 o
   7   1  12        4.17       20.72     14.04 o
   8   1  12      222.62      200.21     43.44 o
   9   1  12       14.33      -19.00     23.31 o
  10   1  12       32.61       23.06     17.52 o
 -17   2  12       80.55      103.72     23.37 o
 -16   2  12       19.53        2.59     18.69 o
 -14   2  12       59.17       44.21     18.29 o
 -13   2  12       39.39       24.45     11.66 o
 -12   2  12        0.05       18.84      9.94 o
 -11   2  12       27.41       24.78      9.63 o
 -10   2  12      140.67      183.35     25.32 o
  -9   2  12       53.01       47.56     20.17 o
  -8   2  12       34.22       23.52      9.56 o
  -7   2  12       17.47       38.33     18.69 o
  -6   2  12       77.16       63.20     10.95 o
  -5   2  12      733.68      670.00     33.66 o
  -4   2  12       82.29       83.87      9.84 o
  -3   2  12        0.09       20.35     12.96 o
  -2   2  12       69.94       65.26     17.29 o
  -1   2  12        7.28        8.43     15.92 o
   0   2  12      207.92      221.30     10.46 o
   1   2  12      484.82      549.18     24.70 o
   2   2  12        9.15       14.07      8.52 o
   3   2  12        7.45       11.47     13.14 o
   4   2  12      157.42      125.78     16.41 o
   5   2  12       76.27      105.77     38.65 o
   6   2  12      192.18      161.58     25.62 o
   7   2  12       73.90       45.76     17.86 o
   8   2  12       41.09       53.28     25.04 o
   9   2  12       95.32      146.69     25.10 o
  10   2  12       21.50       16.63     22.60 o
 -17   3  12        9.79       43.44     22.93 o
 -16   3  12        1.95       11.68     27.05 o
 -15   3  12       51.95       56.95     20.77 o
 -14   3  12      154.98      164.38     24.50 o
 -13   3  12       82.32      110.44     26.91 o
 -12   3  12       65.19       99.85     20.63 o
 -11   3  12       33.97       55.82     15.70 o
 -10   3  12       39.95       50.82      9.31 o
  -9   3  12      666.51      683.01     28.59 o
  -8   3  12       15.55       18.28     10.72 o
  -7   3  12       91.87       93.09     11.60 o
  -6   3  12       50.97       44.98     13.84 o
  -5   3  12      143.15      140.36      8.62 o
  -4   3  12       56.58       64.75      6.40 o
  -3   3  12        6.20        3.82     11.85 o
  -2   3  12       98.93       78.80     14.59 o
  -1   3  12      974.69      880.28     30.25 o
   0   3  12       43.28       34.47      7.09 o
   1   3  12       16.37       16.06      8.91 o
   2   3  12      138.55      155.65     15.93 o
   3   3  12      137.19      143.14     12.73 o
   4   3  12        0.84        8.44     12.98 o
   5   3  12        1.69       15.72     12.04 o
   6   3  12      111.00      133.96     16.51 o
   7   3  12       94.15      126.92     19.66 o
   8   3  12      213.37      235.86     35.33 o
   9   3  12        1.94        7.35     19.49 o
 -15   4  12       19.40      -17.82     26.61 o
 -14   4  12       91.51       49.18     20.92 o
 -13   4  12        0.76      -27.82     23.77 o
 -12   4  12       12.99       27.82     17.92 o
 -11   4  12        6.91        1.46     15.62 o
 -10   4  12      241.26      282.79     28.92 o
  -9   4  12        0.27       12.08     15.41 o
  -8   4  12      306.43      332.37     27.17 o
  -7   4  12      331.61      365.95     31.45 o
  -6   4  12      445.39      441.99     32.95 o
  -5   4  12      587.88      613.64     18.93 o
  -4   4  12       19.85       14.89      6.94 o
  -3   4  12      320.72      345.06     16.33 o
  -2   4  12       56.21       32.37      5.72 o
  -1   4  12       81.34       82.33     12.18 o
   0   4  12        4.50       11.94     28.89 o
   1   4  12      177.24      195.72     14.83 o
   2   4  12      187.16      192.76     15.11 o
   3   4  12       76.34      103.13     32.69 o
   4   4  12      109.06       96.59     16.19 o
   5   4  12       55.65       68.84     12.84 o
   6   4  12       31.83       26.32     12.53 o
   7   4  12       16.59       12.35     14.35 o
   8   4  12       83.91       89.23     30.87 o
 -13   5  12      413.16      441.93     39.37 o
 -12   5  12       78.30       81.67     20.37 o
 -11   5  12        1.18       14.89     23.73 o
 -10   5  12       72.12       80.98     18.22 o
  -9   5  12      403.05      441.14     37.73 o
  -8   5  12      170.24      164.90     21.58 o
  -7   5  12       81.41      106.46     18.15 o
  -6   5  12       50.44       64.40     20.23 o
  -5   5  12      238.24      266.94     16.87 o
  -4   5  12      107.65      115.30      9.02 o
  -3   5  12        6.54        9.82      5.51 o
  -2   5  12      393.66      405.75     20.78 o
  -1   5  12      496.24      548.80     27.01 o
   0   5  12      112.58      128.31     12.80 o
   1   5  12       49.76       34.65     11.99 o
   2   5  12      358.15      411.39     40.39 o
   3   5  12      225.58      215.28     17.35 o
   4   5  12       48.27       95.34     24.04 o
   5   5  12        2.33       18.65     21.94 o
   6   5  12      150.66      153.79     27.97 o
 -11   6  12       33.94       55.82     19.42 o
 -10   6  12       10.73       27.01     17.49 o
  -9   6  12       15.28      -10.19     22.93 o
  -8   6  12       61.53       67.83     19.20 o
  -7   6  12       19.72        2.59     20.19 o
  -6   6  12        8.00       10.55     14.53 o
  -5   6  12       41.16       21.54     11.72 o
  -4   6  12       10.99       16.10      8.43 o
  -3   6  12       38.13       43.19      8.80 o
  -2   6  12      105.87       92.01      9.89 o
  -1   6  12       37.08       60.16     11.57 o
   0   6  12        0.04       -5.80      8.36 o
   1   6  12       36.27       53.26     17.85 o
   2   6  12       17.29       20.85     17.96 o
   3   6  12      110.53       86.24     17.38 o
 -17   1  13       56.47       26.21     21.14 o
 -16   1  13       31.49        1.83     17.19 o
 -15   1  13      154.77      159.65     15.46 o
 -14   1  13      345.36      343.81     31.04 o
 -13   1  13      117.88      125.62     28.70 o
 -12   1  13       64.90       55.43     11.73 o
 -11   1  13       99.93      105.42     12.56 o
 -10   1  13       10.33       27.28      8.76 o
  -9   1  13      105.79       95.85     18.29 o
  -8   1  13       56.58       43.28      9.83 o
  -7   1  13      155.54      181.47     20.08 o
  -6   1  13      372.27      343.67     24.80 o
  -5   1  13       23.42        5.61     10.39 o
  -4   1  13       22.06       27.83     10.92 o
  -3   1  13      298.56      302.33     10.70 o
  -2   1  13      645.91      645.37     37.23 o
  -1   1  13       49.02       32.49     14.18 o
   0   1  13      331.81      307.30     16.55 o
   1   1  13      969.38     1047.77     37.63 o
   2   1  13      298.43      341.63     34.11 o
   3   1  13        2.12        5.51     17.27 o
   4   1  13      122.82      139.54     16.66 o
   5   1  13      277.23      299.40     21.34 o
   6   1  13       14.48        6.62     14.71 o
   7   1  13       49.92       54.82     16.54 o
   8   1  13      191.80      185.84     21.10 o
   9   1  13       96.76      138.85     31.49 o
 -16   2  13       50.53       25.63     20.88 o
 -15   2  13       53.62      108.43     29.06 o
 -14   2  13       26.83       42.46     19.68 o
 -13   2  13      166.73      120.31     22.64 o
 -12   2  13       14.68       13.02      9.98 o
 -11   2  13       24.96       15.25     11.15 o
 -10   2  13      112.74      113.39     14.82 o
  -9   2  13       92.50       86.24     11.96 o
  -8   2  13       17.13       37.04     40.32 o
  -7   2  13      242.61      263.22     23.55 o
  -6   2  13      164.83      135.43     16.91 o
  -5   2  13       10.34       -3.44      9.30 o
  -4   2  13      606.26      597.21     18.73 o
  -3   2  13      150.63      143.69      8.40 o
  -2   2  13      108.08       96.74      8.62 o
  -1   2  13       92.25       83.71     16.52 o
   0   2  13        1.59       -1.25      6.77 o
   1   2  13        3.75       10.79     18.64 o
   2   2  13      214.30      233.77     30.03 o
   3   2  13      278.78      285.46     20.07 o
   4   2  13      194.58      224.54     18.51 o
   5   2  13       23.16        5.88     12.57 o
   6   2  13       83.46      106.46     30.81 o
   7   2  13       13.08       46.09     13.61 o
   8   2  13        1.06       20.93     15.73 o
 -16   3  13       18.50       82.03     29.75 o
 -15   3  13       27.19       27.82     21.17 o
 -14   3  13       57.24       48.12     20.66 o
 -13   3  13        5.16       35.78     25.15 o
 -12   3  13       86.71      118.62     21.21 o
 -11   3  13      178.33      194.58     22.38 o
 -10   3  13       65.47       66.88     21.58 o
  -9   3  13        1.23        1.46     14.16 o
  -8   3  13      154.48      168.21     24.10 o
  -7   3  13       93.84      105.14     11.27 o
  -6   3  13        0.10       29.86     19.64 o
  -5   3  13       35.26       44.98     11.03 o
  -4   3  13       17.07       27.96      7.90 o
  -3   3  13      283.96      284.95     12.64 o
  -2   3  13        5.16       -8.37      8.71 o
  -1   3  13       24.33        9.90     27.22 o
   0   3  13        6.23       15.04     10.07 o
   1   3  13       21.74        8.27     18.20 o
   2   3  13        0.38        0.80      9.80 o
   3   3  13       13.48       -6.48     11.00 o
   4   3  13      149.44      110.25     18.02 o
   5   3  13       74.55       92.22     52.17 o
   6   3  13       18.17        5.67     13.73 o
   7   3  13        0.43      -15.74     13.23 o
 -14   4  13       95.13       82.04     22.16 o
 -13   4  13      139.04      110.45     30.93 o
 -12   4  13       20.17       26.21     19.39 o
 -11   4  13        2.72       14.89     25.52 o
 -10   4  13       11.34       13.47     16.83 o
  -9   4  13       29.42       24.50     15.70 o
  -8   4  13       90.93      142.17     25.52 o
  -7   4  13        0.68       -0.73     14.31 o
  -6   4  13       23.40       18.66     15.99 o
  -5   4  13        0.95       -1.46      5.48 o
  -4   4  13      148.18      150.03     11.25 o
  -3   4  13       24.14       28.98      6.88 o
  -2   4  13      258.25      241.07     13.47 o
  -1   4  13      165.93      221.97     17.99 o
   0   4  13       95.29       74.78     13.64 o
   1   4  13        9.38       16.16     17.83 o
   2   4  13      136.33      139.53     13.98 o
   3   4  13      354.73      349.73     21.99 o
   4   4  13      309.48      318.48     23.63 o
   5   4  13        0.63      -11.48     14.38 o
   6   4  13       30.71       27.46     16.32 o
 -12   5  13        0.15      -10.19     18.54 o
 -11   5  13       46.36       24.86     17.93 o
 -10   5  13      200.87      198.86     27.50 o
  -9   5  13       69.02       57.54     18.84 o
  -8   5  13        0.02       12.38     14.89 o
  -7   5  13       24.83       34.65     22.71 o
  -6   5  13       13.90       31.14     14.93 o
  -5   5  13       59.87       47.83     21.94 o
  -4   5  13       43.44       39.50      6.97 o
  -3   5  13        0.26        8.76      8.72 o
  -2   5  13        6.17       -2.15      9.46 o
  -1   5  13        3.47       26.26      9.30 o
   0   5  13        8.58        9.63     13.56 o
   1   5  13       71.34       77.43     13.71 o
   2   5  13        5.07        0.37      9.77 o
   3   5  13       10.76       45.15     15.77 o
   4   5  13        0.90      -12.38     16.39 o
  -8   6  13      132.61      149.08     24.28 o
  -7   6  13        3.15       40.96     17.85 o
  -6   6  13       91.83       94.23     21.14 o
  -5   6  13      198.60      205.39     25.19 o
  -4   6  13      112.23      142.61     26.47 o
  -3   6  13       17.49        0.37     10.37 o
  -2   6  13        1.77        0.37      7.01 o
  -1   6  13       33.59       39.76     11.57 o
   0   6  13      118.49      108.84     12.74 o
 -15   0  14       88.50       68.13     26.18 o
 -14   0  14        1.40       27.01     16.50 o
 -13   0  14      211.63      226.18     27.61 o
 -12   0  14       55.57       44.21     19.06 o
 -11   0  14      293.47      310.45     28.27 o
 -10   0  14      383.46      415.06     32.69 o
  -9   0  14      135.19      131.44     18.40 o
  -8   0  14      235.61      263.22     23.55 o
  -6   0  14      113.02       90.18     15.96 o
  -5   0  14      657.15      694.82     38.29 o
  -4   0  14      103.12       80.65     21.61 o
  -3   0  14     1267.95     1474.50     70.50 o
  -2   0  14      550.16      604.18     37.59 o
  -1   0  14       21.49       33.95     14.71 o
   0   0  14       15.75        9.13     13.84 o
   1   0  14        0.20      -13.87     21.21 o
   2   0  14       10.77       27.01     14.89 o
   3   0  14       42.66       49.98     17.01 o
   4   0  14      245.46      312.44     29.03 o
   5   0  14        1.26        1.83     16.83 o
   6   0  14      157.79      154.74     23.30 o
   7   0  14       69.89       51.08     29.50 o
 -16   1  14        1.89      -12.08     19.02 o
 -15   1  14        2.80       10.55     25.81 o
 -14   1  14       18.70       22.47     20.94 o
 -13   1  14       43.76       35.84     21.19 o
 -12   1  14       45.02       40.04     20.30 o
 -11   1  14      195.89      206.80     15.69 o
 -10   1  14      467.02      465.10     25.81 o
  -9   1  14       19.27        8.68     11.32 o
  -8   1  14      766.42      804.47     37.14 o
  -7   1  14        0.00      -14.16     15.26 o
  -6   1  14       25.85       30.26     19.35 o
  -5   1  14       11.86       16.43     10.68 o
  -4   1  14       41.41       20.17     11.87 o
  -3   1  14      162.40      174.83     15.38 o
  -2   1  14       75.91       99.53     11.80 o
  -1   1  14       56.93       85.58     16.09 o
   0   1  14       99.36       81.40     29.48 o
   1   1  14      104.55       69.24     27.60 o
   2   1  14       31.21       44.87     13.33 o
   3   1  14       63.24       51.40     12.84 o
   4   1  14        1.19        6.64     11.97 o
   5   1  14       20.28       13.12     25.99 o
   6   1  14       10.11       -9.66     22.80 o
   7   1  14      194.72      217.59     43.20 o
 -15   2  14      232.66      213.14     35.16 o
 -14   2  14        2.88       55.82     21.43 o
 -13   2  14        3.20       17.52     19.02 o
 -12   2  14        2.13       47.57     25.55 o
 -11   2  14      146.84      115.76     33.46 o
 -10   2  14       70.24       69.59     11.49 o
  -9   2  14        0.15       13.23     11.19 o
  -8   2  14        2.06       -3.10     20.59 o
  -7   2  14      209.48      180.46     21.58 o
  -6   2  14      264.50      260.12     26.51 o
  -5   2  14      337.23      316.71     16.76 o
  -4   2  14      856.87      919.72     57.34 o
  -3   2  14      164.61      220.33     30.00 o
  -2   2  14       33.35       51.86     22.40 o
  -1   2  14       44.01       33.39     10.73 o
   0   2  14      349.84      335.91     22.34 o
   1   2  14      380.07      332.15     52.14 o
   2   2  14        3.92       25.29     13.72 o
   3   2  14        0.02      -20.10     13.93 o
   4   2  14       16.01       -1.05     20.79 o
   5   2  14      153.14      151.68     39.45 o
   6   2  14       34.44       81.47     17.16 o
 -14   3  14       66.67       88.72     31.32 o
 -13   3  14       27.10        1.83     18.36 o
 -12   3  14       17.45       20.15     17.85 o
 -11   3  14        0.97      -13.18     23.73 o
 -10   3  14      170.72      144.01     23.84 o
  -9   3  14      917.78      988.98     60.12 o
  -8   3  14      444.98      408.88     34.77 o
  -7   3  14       39.59       34.39     16.36 o
  -6   3  14      137.76      185.63     23.95 o
  -5   3  14       41.30       52.43     13.00 o
  -4   3  14      108.03       89.54     11.95 o
  -3   3  14       11.59        5.81     29.19 o
  -2   3  14      298.79      291.55     35.02 o
  -1   3  14      336.23      364.89     54.54 o
   0   3  14        5.90       27.15     13.32 o
   1   3  14      116.35      102.70     16.52 o
   2   3  14       65.44       56.27     17.42 o
   3   3  14       84.50      102.21     17.04 o
   4   3  14       19.61       24.83     14.81 o
   5   3  14        2.74       -9.76     14.95 o
 -13   4  14       14.47        0.00      3.65 o
 -12   4  14        3.41      -11.68     17.89 o
 -11   4  14       68.05       71.63     20.04 o
 -10   4  14        0.29        4.42     17.27 o
  -9   4  14        4.69       40.23     24.50 o
  -8   4  14        0.14       35.30     17.92 o
  -7   4  14        5.38        8.43     21.98 o
  -6   4  14      116.16      137.21     21.94 o
  -5   4  14      382.98      373.30     22.90 o
  -4   4  14      140.61      132.32     20.67 o
  -3   4  14       12.20        9.99     14.26 o
  -2   4  14        2.65       -5.87     11.68 o
  -1   4  14       10.69      -10.09     23.24 o
   0   4  14        0.00       13.46     12.33 o
   1   4  14       44.06       54.38     11.61 o
   2   4  14       31.74       17.34     13.82 o
   3   4  14        0.21        1.60     16.91 o
   4   4  14        4.05      -12.17     15.66 o
 -10   5  14        5.70        5.07     18.62 o
  -9   5  14        9.53       28.40     18.33 o
  -8   5  14       61.21       75.57     19.93 o
  -7   5  14       78.83      111.65     20.99 o
  -6   5  14        0.03      -22.63     15.62 o
  -5   5  14       88.79       66.89     20.30 o
  -4   5  14       50.33       38.33     11.61 o
  -3   5  14        9.91        9.46     15.99 o
  -2   5  14       39.94       53.26     19.24 o
  -1   5  14      281.09      317.32     29.32 o
   0   5  14      107.15      111.02     51.11 o
   1   5  14       28.79       21.74     25.24 o
 -15   1  15      181.03      200.49     28.66 o
 -14   1  15      157.84      156.16     25.30 o
 -13   1  15        9.01       -6.44     22.82 o
 -12   1  15       16.91        7.08     16.19 o
 -11   1  15      159.78      139.44     23.48 o
 -10   1  15       23.93       22.21     16.03 o
  -9   1  15       37.96       26.21     11.89 o
  -8   1  15      157.50      157.15     17.18 o
  -6   1  15      148.67      171.83     19.53 o
  -5   1  15        0.39       -7.78     10.03 o
  -4   1  15      175.51      191.33     22.09 o
  -3   1  15       46.57       32.25     13.11 o
  -2   1  15       19.04       22.02     13.04 o
  -1   1  15       24.31       36.61     11.66 o
   0   1  15        2.60      -18.78     12.52 o
   1   1  15      119.67      132.14     20.03 o
   2   1  15      131.50      152.99     16.36 o
   3   1  15        2.02      -19.75     13.17 o
   4   1  15      308.79      334.94     23.91 o
   5   1  15      230.31      235.95     63.01 o
 -14   2  15       74.59       70.35     21.80 o
 -13   2  15      365.16      357.22     40.47 o
 -12   2  15       28.55        7.67     19.68 o
 -11   2  15       15.03       37.86     18.33 o
 -10   2  15       18.80      -25.85     22.93 o
  -9   2  15        5.40       -1.11     21.87 o
  -8   2  15        1.96       -4.40     10.14 o
  -7   2  15       44.24       67.50     24.50 o
  -6   2  15       23.38       46.00     15.81 o
  -5   2  15       31.91       32.36     11.20 o
  -4   2  15       28.27       33.52     11.76 o
  -3   2  15       40.44       42.48     25.61 o
  -2   2  15       21.38       29.41     18.45 o
  -1   2  15        4.88       13.78     17.72 o
   0   2  15        2.53       -8.26     14.80 o
   1   2  15        0.74        1.09     13.65 o
   2   2  15       91.82       79.03     16.71 o
   3   2  15       99.54      103.09     20.15 o
   4   2  15       37.22       19.64     19.27 o
 -13   3  15       39.71       62.57     22.05 o
 -12   3  15        5.80       25.85     20.01 o
 -11   3  15      115.14      120.70     22.24 o
 -10   3  15      142.88      182.49     31.51 o
  -9   3  15       34.41       37.60     18.51 o
  -8   3  15      161.95      150.51     22.97 o
  -7   3  15      159.73      166.86     23.19 o
  -6   3  15       13.93       25.26     16.90 o
  -5   3  15       33.80       28.00     19.20 o
  -4   3  15       19.93       47.38     24.59 o
  -3   3  15       84.06       80.31     13.87 o
  -2   3  15       27.42       -0.48      3.60 o
  -1   3  15        2.75       19.65     19.15 o
   0   3  15       12.17       25.14     13.65 o
   1   3  15        1.75       -2.26     14.53 o
   2   3  15       76.15       67.63     33.66 o
   3   3  15       26.45       23.43     18.54 o
 -11   4  15        0.45       -1.10     19.42 o
 -10   4  15        1.11       17.81     18.54 o
  -9   4  15       12.69        4.42     17.60 o
  -8   4  15      103.51      124.94     21.80 o
  -7   4  15       11.56        2.88     17.08 o
  -6   4  15       81.06       68.13     18.29 o
  -5   4  15      102.10       93.83     21.47 o
  -4   4  15        2.63       23.73     13.58 o
  -3   4  15      116.18       80.32     17.12 o
  -2   4  15       38.73       57.78     12.04 o
  -1   4  15      105.95       97.00     15.60 o
   0   4  15       46.65       28.78     22.85 o
   1   4  15        0.26       -4.55     18.42 o
 -13   0  16      213.53      121.16     23.99 o
 -12   0  16       12.80      -28.91     19.28 o
 -11   0  16        6.63        5.80     14.89 o
 -10   0  16      165.51      196.18     29.98 o
  -9   0  16       11.62       27.01     24.42 o
  -8   0  16      697.75      678.78     52.80 o
  -5   0  16      413.79      382.99     35.17 o
  -4   0  16       16.38       28.00     16.79 o
  -3   0  16       60.21      102.15     24.72 o
  -2   0  16      129.08      160.98     22.78 o
  -1   0  16        8.56        1.83     16.14 o
   0   0  16       98.33       85.87     27.97 o
   1   0  16      320.63      389.70     36.23 o
   2   0  16       97.44      101.02     22.67 o
   3   0  16        0.09       21.90     23.44 o
 -13   1  16        2.13       50.23     20.84 o
 -12   1  16        7.74      -13.18     19.71 o
 -11   1  16        0.01        3.63     18.42 o
 -10   1  16       13.58        0.68     17.54 o
  -9   1  16       28.41       21.51     13.65 o
  -8   1  16       60.82       67.18     19.75 o
  -7   1  16        0.01        7.26     18.54 o
  -6   1  16      157.51      151.89     21.18 o
  -5   1  16       48.65       64.12     17.39 o
  -4   1  16        3.90       12.73     13.75 o
  -3   1  16      114.14      122.76     17.01 o
  -2   1  16       92.83       80.99     16.54 o
  -1   1  16       22.40       19.30     12.26 o
   0   1  16       96.44       78.55     33.22 o
   1   1  16        0.05       20.45     19.71 o
   2   1  16       12.18       10.32     17.15 o
   3   1  16        2.34      -23.96     16.71 o
 -12   2  16       29.72       25.85     29.13 o
 -11   2  16      159.56      142.18     26.44 o
 -10   2  16       25.07       34.65     20.01 o
  -9   2  16        3.14      -13.18     16.79 o
  -8   2  16       19.51       14.16     18.55 o
  -7   2  16        6.85       37.86     24.46 o
  -6   2  16      125.07      113.26     21.14 o
  -5   2  16       27.84       65.64     22.60 o
  -4   2  16        0.13        4.74     12.52 o
  -3   2  16      122.38      106.76     15.58 o
  -2   2  16      250.02      223.45     40.81 o
  -1   2  16        0.00        8.01     14.22 o
   0   2  16      116.76      110.93     18.49 o
   1   2  16       26.56       40.84     16.89 o
   2   2  16        5.42      -27.05     18.03 o
 -10   3  16        2.98        0.37     17.38 o
  -9   3  16      125.59       97.59     21.14 o
  -8   3  16      182.17      218.17     24.28 o
  -7   3  16       42.22       38.81     19.75 o
  -6   3  16        7.86       -7.26     17.82 o
  -5   3  16        8.57       39.50     20.41 o
  -4   3  16        7.51       16.10     14.57 o
  -3   3  16       17.38       30.42     12.39 o
  -2   3  16       64.70       90.40     15.94 o
  -1   3  16      178.74      171.17     19.46 o
   0   3  16       30.98        8.47     19.10 o
  -5   4  16        0.73      -11.32     18.25 o
 -10   1  17      196.60      194.04     35.13 o
  -9   1  17       89.62       94.96     23.27 o
  -8   1  17        2.03       -7.55     14.93 o
  -7   1  17      137.28       88.72     21.25 o
  -5   1  17        0.04       15.30     29.44 o
  -4   1  17       36.22       35.80     20.43 o
  -3   1  17      132.89      100.79     18.38 o
  -2   1  17       66.66       79.53     19.76 o
  -1   1  17       15.76       10.93     14.31 o
  -8   2  17       23.04       13.47     19.64 o
  -5   2  17       39.97       10.55     25.56 o
  -4   2  17       11.16       13.13     14.51 o
  -3   2  17       46.64       51.07     17.15 o
  -2   2  17        0.34      -17.51     13.77 o
 
